# Supplementary material for: Integrated DIA proteomics and lipidomics analysis on non-small cell lung cancer patients with TCM syndromes
Source: Chin Med. 2021 Nov 27;16:126. doi: 10.1186/s13020-021-00535-x (PMC8627049; doi:10.1186/s13020-021-00535-x)
Supplement: Supplementary file 2 — Additional file 2: Table S3. Significant differentially-expressed proteins in plasma of lung cancer patients. [file 13020_2021_535_MOESM2_ESM.xlsx]

## Sheet:  Table S3
Supplementary Information for
ARTICLE
Integrated DIA proteomics and lipidomics analysis on non-small cell lung cancer patients with TCM syndromes
Song Cang†, Ran Liu†, Wei Jin, Qi Tang, Wanjun Li, Kunqian Mu, Pengfei Jin, Kaishun Bi, Qing Li⁎
†Song Cang and Ran Liu contributed equally to the work.
* Corresponding author at: School of Pharmacy, Shenyang Pharmaceutical University, 103 Wenhua Road, Shenyang 110016, China
Table S3: Significant differentially-expressed proteins in plasma of lung cancer patients
1. Sheet 1. Significant differentially-expressed proteins in plasma of lung cancer patients with QDLS syndrome
2. Sheet 2. Significant differentially-expressed proteins in plasma of lung cancer patients with QDYD syndrome
3. Sheet 3. Significant differentially-expressed proteins in plasma of lung cancer patients between QDLS and QDYD syndromes

## Sheet: Sheet 1. QDLS vs H_regulated
Table S3. Significant differentially-expressed proteins in plasma of lung cancer patients
Sheet 1. Significant differentially-expressed proteins in plasma of lung cancer patients with QDLSa syndrome
No.	UniProt Ids	ProteinNames	ProteinDescriptions	Genes	KEGG	Gene ontology (biological process)	Gene ontology (cellular component)	Gene ontology (molecular function)	Interacts with	GO.ID.list	GO.Names.list	Pathway.ID	P.adj	Fold Change (QDLS / H)	Trend	AUC
1	P01009	A1AT_HUMAN	Alpha-1-antitrypsin	SERPINA1	hsa:5265	acute-phase response [GO:0006953]; blood coagulation [GO:0007596]; cellular protein metabolic process [GO:0044267]; COPII vesicle coating [GO:0048208]; ER to Golgi vesicle-mediated transport [GO:0006888]; neutrophil degranulation [GO:0043312]; platelet degranulation [GO:0002576]; post-translational protein modification [GO:0043687]	COPII-coated ER to Golgi transport vesicle [GO:0030134]; endoplasmic reticulum [GO:0005783]; endoplasmic reticulum-Golgi intermediate compartment membrane [GO:0033116]; endoplasmic reticulum lumen [GO:0005788]; extracellular exosome [GO:0070062]; extracellular region [GO:0005576]; extracellular space [GO:0005615]; ficolin-1-rich granule lumen [GO:1904813]; Golgi apparatus [GO:0005794]; Golgi memb…	identical protein binding [GO:0042802]; protease binding [GO:0002020]; serine-type endopeptidase inhibitor activity [GO:0004867]	Itself; P00760; P00772; P71213; P43307	C:GO:0031093; F:GO:0042802; C:GO:0000139; F:GO:0002020; P:GO:0007596; P:GO:0006953; C:GO:0005578; P:GO:0048208; P:GO:0002576; C:GO:0005788; C:GO:0005615; F:GO:0004867; C:GO:0070062; C:GO:0030134; F:GO:0001948; C:GO:0033116	C:platelet alpha granule lumen; F:identical protein binding; C:Golgi membrane; F:protease binding; P:blood coagulation; P:acute-phase response; C:proteinaceous extracellular matrix; P:COPII vesicle coating; P:platelet degranulation; C:endoplasmic reticulum lumen; C:extracellular space; F:serine-type endopeptidase inhibitor activity; C:extracellular exosome; C:ER to Golgi transport vesicle; F:glyc…	hsa04610	0.02322	1.7104	↑	0.96
2	P02750	A2GL_HUMAN	Leucine-rich alpha-2-glycoprotein	LRG1	hsa:116844	brown fat cell differentiation [GO:0050873]; neutrophil degranulation [GO:0043312]; positive regulation of angiogenesis [GO:0045766]; positive regulation of endothelial cell proliferation [GO:0001938]; positive regulation of transforming growth factor beta receptor signaling pathway [GO:0030511]	extracellular exosome [GO:0070062]; extracellular region [GO:0005576]; extracellular space [GO:0005615]; ficolin-1-rich granule lumen [GO:1904813]; intracellular membrane-bounded organelle [GO:0043231]; membrane [GO:0016020]; specific granule lumen [GO:0035580]; tertiary granule lumen [GO:1904724]	transforming growth factor beta receptor binding [GO:0005160]	P37023; P17813-1; P36897-1; P37173-2	P:GO:0050873; C:GO:0005615; C:GO:0070062; F:GO:0005160; C:GO:0016020; P:GO:0001938; P:GO:0016049; P:GO:0045766; P:GO:0030511	P:brown fat cell differentiation; C:extracellular space; C:extracellular exosome; F:transforming growth factor beta receptor binding; C:membrane; P:positive regulation of endothelial cell proliferation; P:cell growth; P:positive regulation of angiogenesis; P:positive regulation of transforming growth factor beta receptor signaling pathway	-	0.0363694	2.80965	↑	0.94
3	P02766	TTHY_HUMAN	Transthyretin	TTR	hsa:7276	cellular protein metabolic process [GO:0044267]; extracellular matrix organization [GO:0030198]; neutrophil degranulation [GO:0043312]; retinoid metabolic process [GO:0001523]; retinol metabolic process [GO:0042572]; thyroid hormone transport [GO:0070327]	azurophil granule lumen [GO:0035578]; extracellular exosome [GO:0070062]; extracellular region [GO:0005576]; extracellular space [GO:0005615]; protein complex [GO:0043234]	hormone activity [GO:0005179]; identical protein binding [GO:0042802]; protein heterodimerization activity [GO:0046982]; thyroid hormone binding [GO:0070324]	Itself; Q15109; Q01850; P25713; Q7Z6G3-2	F:GO:0042802; P:GO:0007165; P:GO:0042572; P:GO:0044267; C:GO:0043234; F:GO:0005179; C:GO:0005615; C:GO:0070062; C:GO:0005737; F:GO:0046982; F:GO:0070324; P:GO:0030198; P:GO:0070327	F:identical protein binding; P:signal transduction; P:retinol metabolic process; P:cellular protein metabolic process; C:protein complex; F:hormone activity; C:extracellular space; C:extracellular exosome; C:cytoplasm; F:protein heterodimerization activity; F:thyroid hormone binding; P:extracellular matrix organization; P:thyroid hormone transport	-	0.00135297	0.469825	↓	0.96
4	P06733	ENOA_HUMAN	Alpha-enolase	ENO1	hsa:2023	canonical glycolysis [GO:0061621]; gluconeogenesis [GO:0006094]; negative regulation of cell growth [GO:0030308]; negative regulation of hypoxia-induced intrinsic apoptotic signaling pathway [GO:1903298]; negative regulation of transcription, DNA-templated [GO:0045892]; negative regulation of transcription by RNA polymerase II [GO:0000122]; positive regulation of ATP biosynthetic process [GO:2001…	cell cortex region [GO:0099738]; cell surface [GO:0009986]; cytoplasm [GO:0005737]; cytosol [GO:0005829]; extracellular exosome [GO:0070062]; extracellular space [GO:0005615]; M band [GO:0031430]; membrane [GO:0016020]; nucleus [GO:0005634]; phosphopyruvate hydratase complex [GO:0000015]; plasma membrane [GO:0005886]	cadherin binding [GO:0045296]; GTPase binding [GO:0051020]; magnesium ion binding [GO:0000287]; phosphopyruvate hydratase activity [GO:0004634]; protein homodimerization activity [GO:0042803]; RNA binding [GO:0003723]; RNA polymerase II regulatory region sequence-specific DNA binding [GO:0000977]; transcriptional repressor activity, RNA polymerase II proximal promoter sequence-specific DNA bindin…	P22303; Q60823; P12004; Q8WZ42; P63104	C:GO:0043209; P:GO:0009094; P:GO:0009615; P:GO:0006355; C:GO:0000015; F:GO:0000287; F:GO:0004634; P:GO:0000122; C:GO:0005667; F:GO:0003700; C:GO:0070062; P:GO:0000162; F:GO:0046982; P:GO:0001701; P:GO:0030308; F:GO:0051020; C:GO:0031430; P:GO:0006094; P:GO:0006571; P:GO:0061621; F:GO:0003723; C:GO:0005634; F:GO:0003677; C:GO:0005615; P:GO:0051099; F:GO:0003714; P:GO:0045892; C:GO:0019897	C:myelin sheath; P:L-phenylalanine biosynthetic process; P:response to virus; P:regulation of transcription, DNA-templated; C:phosphopyruvate hydratase complex; F:magnesium ion binding; F:phosphopyruvate hydratase activity; P:negative regulation of transcription from RNA polymerase II promoter; C:transcription factor complex; F:transcription factor activity, sequence-specific DNA binding; C:extra…	hsa01100;hsa01200;hsa01230;hsa00010;hsa04066;hsa03018	1.03958e-05	Bb	↑	1
5	P35858	ALS_HUMAN	Insulin-like growth factor-binding protein complex acid labile subunit	IGFALS	hsa:3483	cell adhesion [GO:0007155]; cellular protein metabolic process [GO:0044267]; signal transduction [GO:0007165]	extracellular exosome [GO:0070062]; extracellular region [GO:0005576]; extracellular space [GO:0005615]; insulin-like growth factor ternary complex [GO:0042567]; nucleoplasm [GO:0005654]	insulin-like growth factor binding [GO:0005520]	-	C:GO:0070062; P:GO:0001558; P:GO:0007165; P:GO:0044267; P:GO:0007155; F:GO:0005520; C:GO:0042567; C:GO:0005654	C:extracellular exosome; P:regulation of cell growth; P:signal transduction; P:cellular protein metabolic process; P:cell adhesion; F:insulin-like growth factor binding; C:insulin-like growth factor ternary complex; C:nucleoplasm	-	0.0238174	0.62834	↓	0.88
6	P43652	AFAM_HUMAN	Afamin	AFM	hsa:173	protein stabilization [GO:0050821]; protein transport within extracellular region [GO:0071693]; vitamin transport [GO:0051180]	blood microparticle [GO:0072562]; extracellular exosome [GO:0070062]; extracellular region [GO:0005576]; extracellular space [GO:0005615]	vitamin E binding [GO:0008431]	-	C:GO:0070062; C:GO:0072562; F:GO:0008431; P:GO:0051180	C:extracellular exosome; C:blood microparticle; F:vitamin E binding; P:vitamin transport	-	0.0469777	0.659149	↓	0.88
7	P68871	HBB_HUMAN	Hemoglobin subunit beta	HBB	hsa:3043	bicarbonate transport [GO:0015701]; blood coagulation [GO:0007596]; cellular oxidant detoxification [GO:0098869]; hydrogen peroxide catabolic process [GO:0042744]; neutrophil degranulation [GO:0043312]; nitric oxide transport [GO:0030185]; oxygen transport [GO:0015671]; platelet aggregation [GO:0070527]; positive regulation of cell death [GO:0010942]; positive regulation of nitric oxide biosynthe…	blood microparticle [GO:0072562]; cytosol [GO:0005829]; endocytic vesicle lumen [GO:0071682]; extracellular exosome [GO:0070062]; extracellular region [GO:0005576]; extracellular space [GO:0005615]; ficolin-1-rich granule lumen [GO:1904813]; haptoglobin-hemoglobin complex [GO:0031838]; hemoglobin complex [GO:0005833]; tertiary granule lumen [GO:1904724]	heme binding [GO:0020037]; hemoglobin binding [GO:0030492]; iron ion binding [GO:0005506]; oxygen binding [GO:0019825]; oxygen carrier activity [GO:0005344]	P69905; P02008	P:GO:0045429; P:GO:0015671; F:GO:0030492; P:GO:0051291; C:GO:0070062; F:GO:0005506; C:GO:0031838; C:GO:0072562; P:GO:0015701; P:GO:0070527; F:GO:0019825; P:GO:0030185; P:GO:0042542; F:GO:0005344; P:GO:0006898; P:GO:0008217; F:GO:0020037; P:GO:0042744; C:GO:0005833; F:GO:0004601; P:GO:0070293; P:GO:0050880; C:GO:0071682; P:GO:0006804; P:GO:0010942; F:GO:0031720	P:positive regulation of nitric oxide biosynthetic process; P:oxygen transport; F:hemoglobin binding; P:protein heterooligomerization; C:extracellular exosome; F:iron ion binding; C:haptoglobin-hemoglobin complex; C:blood microparticle; P:bicarbonate transport; P:platelet aggregation; F:oxygen binding; P:nitric oxide transport; P:response to hydrogen peroxide; F:oxygen transporter activity; P:rec…	hsa05143;hsa05144	0.0238174	0.220979	↓	0.89
8	P69905	HBA_HUMAN	Hemoglobin subunit alpha	HBA1	hsa:3039	bicarbonate transport [GO:0015701]; cellular oxidant detoxification [GO:0098869]; hydrogen peroxide catabolic process [GO:0042744]; oxygen transport [GO:0015671]; positive regulation of cell death [GO:0010942]; protein heterooligomerization [GO:0051291]; receptor-mediated endocytosis [GO:0006898]; response to hydrogen peroxide [GO:0042542]	blood microparticle [GO:0072562]; cytosol [GO:0005829]; cytosolic small ribosomal subunit [GO:0022627]; endocytic vesicle lumen [GO:0071682]; extracellular exosome [GO:0070062]; extracellular region [GO:0005576]; extracellular space [GO:0005615]; haptoglobin-hemoglobin complex [GO:0031838]; hemoglobin complex [GO:0005833]; membrane [GO:0016020]	heme binding [GO:0020037]; iron ion binding [GO:0005506]; oxygen binding [GO:0019825]; oxygen carrier activity [GO:0005344]	Q9NZD4; Q2TAC2; P00387; P68871; P02100; P69892; P0DMV8; Q6A162; P29474	F:GO:0019825; C:GO:0022627; P:GO:0015671; P:GO:0051291; P:GO:0042542; F:GO:0005344; P:GO:0006898; F:GO:0020037; P:GO:0042744; C:GO:0005833; F:GO:0004601; C:GO:0070062; F:GO:0005506; C:GO:0071682; P:GO:0006804; C:GO:0016020; C:GO:0031838; C:GO:0072562; P:GO:0010942; P:GO:0015701; F:GO:0031720	F:oxygen binding; C:cytosolic small ribosomal subunit; P:oxygen transport; P:protein heterooligomerization; P:response to hydrogen peroxide; F:oxygen transporter activity; P:receptor-mediated endocytosis; F:heme binding; P:hydrogen peroxide catabolic process; C:hemoglobin complex; F:peroxidase activity; C:extracellular exosome; F:iron ion binding; C:endocytic vesicle lumen; P:obsolete peroxidase …	hsa05143;hsa05144	0.0238174	0.230632	↓	0.88
9	Q06033	ITIH3_HUMAN	Inter-alpha-trypsin inhibitor heavy chain H3	ITIH3	hsa:3699	hyaluronan metabolic process [GO:0030212]; platelet degranulation [GO:0002576]	extracellular exosome [GO:0070062]; extracellular region [GO:0005576]; platelet dense granule lumen [GO:0031089]	endopeptidase inhibitor activity [GO:0004866]; serine-type endopeptidase inhibitor activity [GO:0004867]	-	P:GO:0002576; F:GO:0004867; C:GO:0070062; C:GO:0031089; P:GO:0030212	P:platelet degranulation; F:serine-type endopeptidase inhibitor activity; C:extracellular exosome; C:platelet dense granule lumen; P:hyaluronan metabolic process	-	0.00673459	1.72334	↑	0.93
10	Q92954	PRG4_HUMAN	Proteoglycan 4	PRG4	hsa:10216	cell proliferation [GO:0008283]; immune response [GO:0006955]	extracellular matrix [GO:0031012]	polysaccharide binding [GO:0030247]; scavenger receptor activity [GO:0005044]	-	P:GO:0008283; P:GO:0006955; P:GO:0007165; F:GO:0005044; C:GO:0005576; F:GO:0030247	P:cell proliferation; P:immune response; P:signal transduction; F:scavenger receptor activity; C:extracellular region; F:polysaccharide binding	-	0.0238174	2.6256	↑	0.91
11	P02751	FINC_HUMAN	Fibronectin	FN1	hsa:2335	acute-phase response [GO:0006953]; angiogenesis [GO:0001525]; calcium-independent cell-matrix adhesion [GO:0007161]; cell adhesion [GO:0007155]; cell-substrate junction assembly [GO:0007044]; cellular protein metabolic process [GO:0044267]; cytokine-mediated signaling pathway [GO:0019221]; endodermal cell differentiation [GO:0035987]; extracellular matrix disassembly [GO:0022617]; extracellular m…	apical plasma membrane [GO:0016324]; basal lamina [GO:0005605]; blood microparticle [GO:0072562]; endoplasmic reticulum-Golgi intermediate compartment [GO:0005793]; endoplasmic reticulum lumen [GO:0005788]; extracellular exosome [GO:0070062]; extracellular matrix [GO:0031012]; extracellular region [GO:0005576]; extracellular space [GO:0005615]; fibrinogen complex [GO:0005577]; platelet alpha gran…	chaperone binding [GO:0051087]; collagen binding [GO:0005518]; disordered domain specific binding [GO:0097718]; enzyme binding [GO:0019899]; heparin binding [GO:0008201]; identical protein binding [GO:0042802]; integrin binding [GO:0005178]; peptidase activator activity [GO:0016504]; protease binding [GO:0002020]; protein C-terminus binding [GO:0008022]; receptor binding [GO:0005102]	Itself; Q99IB8; P02452; P20908; P29279; P07585; P35555; P35556; P14738; Q53682; Q93ED6; P06241; P75358; P08519; Q4AAD6; Q601D1; P75392; Q9CKF6; P11684; P21980; P07996; P98066; P23568; Q9UMX0; P40337	C:GO:0005793; C:GO:0008305; P:GO:0071380; P:GO:0008347; P:GO:0042060; P:GO:0071333; P:GO:0071773; P:GO:2001202; P:GO:0036120; P:GO:0010193; P:GO:0045773; P:GO:0071560; F:GO:0005518; P:GO:0071288; F:GO:0045340; P:GO:0010628; P:GO:0035987; P:GO:0018149; P:GO:0050921; C:GO:0016324; P:GO:0008360; F:GO:0016504; F:GO:0002020; F:GO:0005178; F:GO:0008201; P:GO:1904237; C:GO:0005577; P:GO:0002576; C:GO:00…	C:endoplasmic reticulum-Golgi intermediate compartment; C:integrin complex; P:cellular response to prostaglandin E stimulus; P:glial cell migration; P:wound healing; P:cellular response to glucose stimulus; P:cellular response to BMP stimulus; P:negative regulation of transforming growth factor-beta secretion; P:cellular response to platelet-derived growth factor stimulus; P:response to ozone; P:…	hsa04151;hsa05200;hsa05205;hsa04810;hsa05146;hsa04933;hsa04510;hsa05222;hsa05100;hsa04512	0.00285798	0.405678	↓	0.93
12	Q01518	CAP1_HUMAN	Adenylyl cyclase-associated protein 1	CAP1	hsa:10487	actin polymerization or depolymerization [GO:0008154]; activation of adenylate cyclase activity [GO:0007190]; ameboidal-type cell migration [GO:0001667]; cell morphogenesis [GO:0000902]; establishment or maintenance of cell polarity [GO:0007163]; neutrophil degranulation [GO:0043312]; receptor-mediated endocytosis [GO:0006898]; signal transduction [GO:0007165]	azurophil granule lumen [GO:0035578]; cortical actin cytoskeleton [GO:0030864]; extracellular exosome [GO:0070062]; extracellular region [GO:0005576]; focal adhesion [GO:0005925]; plasma membrane [GO:0005886]	actin binding [GO:0003779]; adenylate cyclase binding [GO:0008179]	-	C:GO:0070062; C:GO:0005925; F:GO:0003779; P:GO:0001667; P:GO:0007165; P:GO:0000902; P:GO:0007163; P:GO:0006898; P:GO:0007190; P:GO:0030036; C:GO:0005886; C:GO:0030864	C:extracellular exosome; C:focal adhesion; F:actin binding; P:ameboidal-type cell migration; P:signal transduction; P:cell morphogenesis; P:establishment or maintenance of cell polarity; P:receptor-mediated endocytosis; P:activation of adenylate cyclase activity; P:actin cytoskeleton organization; C:plasma membrane; C:cortical actin cytoskeleton	-	1.03958e-05	B	↑	1
13	P14618	KPYM_HUMAN	Pyruvate kinase PKM	PKM	hsa:5315	animal organ regeneration [GO:0031100]; ATP biosynthetic process [GO:0006754]; canonical glycolysis [GO:0061621]; cellular response to insulin stimulus [GO:0032869]; liver development [GO:0001889]; neutrophil degranulation [GO:0043312]; programmed cell death [GO:0012501]; protein homotetramerization [GO:0051289]; pyruvate biosynthetic process [GO:0042866]; response to gravity [GO:0009629]; respon…	cilium [GO:0005929]; cytoplasm [GO:0005737]; cytosol [GO:0005829]; extracellular exosome [GO:0070062]; extracellular matrix [GO:0031012]; extracellular region [GO:0005576]; extracellular vesicle [GO:1903561]; ficolin-1-rich granule lumen [GO:1904813]; mitochondrion [GO:0005739]; myelin sheath [GO:0043209]; nucleus [GO:0005634]; pyruvate kinase complex [GO:1902912]; secretory granule lumen [GO:003…	ADP binding [GO:0043531]; ATP binding [GO:0005524]; cadherin binding [GO:0045296]; identical protein binding [GO:0042802]; kinase activity [GO:0016301]; magnesium ion binding [GO:0000287]; MHC class II protein complex binding [GO:0023026]; potassium ion binding [GO:0030955]; pyruvate kinase activity [GO:0004743]; RNA binding [GO:0003723]; thyroid hormone binding [GO:0070324]	Q9WMX2; P10398; P49407; P32121; P35222; P53355; P03129; P04020; Q9H6Z9; Q16665; P68431; P42858; P27361; P04049; Q9BSI4	C:GO:0043209; P:GO:0006144; P:GO:0043403; F:GO:0000287; F:GO:0005524; P:GO:0009629; C:GO:0070062; P:GO:0001666; P:GO:0032868; P:GO:0001889; C:GO:0005929; C:GO:0005829; C:GO:0031012; P:GO:0042866; P:GO:0006094; P:GO:0014870; P:GO:0007584; F:GO:0043531; F:GO:0023026; P:GO:0006754; P:GO:0061621; C:GO:0005886; F:GO:0003723; C:GO:0005634; F:GO:0004743; F:GO:0030955; C:GO:0005739; P:GO:0031100; F:GO:00…	C:myelin sheath; P:purine nucleobase metabolic process; P:skeletal muscle tissue regeneration; F:magnesium ion binding; F:ATP binding; P:response to gravity; C:extracellular exosome; P:response to hypoxia; P:response to insulin; P:liver development; C:cilium; C:cytosol; C:extracellular matrix; P:pyruvate biosynthetic process; P:gluconeogenesis; P:response to muscle inactivity; P:response to nutri…	hsa01100;hsa04930;hsa00230;hsa01200;hsa01230;hsa00010;hsa00620;hsa04922;hsa05230;hsa05203	1.03958e-05	B	↑	1
14	Q14515	SPRL1_HUMAN	SPARC-like protein 1	SPARCL1	hsa:8404	anatomical structure development [GO:0048856]; cellular protein metabolic process [GO:0044267]; post-translational protein modification [GO:0043687]; signal transduction [GO:0007165]	endoplasmic reticulum lumen [GO:0005788]; extracellular exosome [GO:0070062]; extracellular region [GO:0005576]; extracellular space [GO:0005615]; proteinaceous extracellular matrix [GO:0005578]	calcium ion binding [GO:0005509]; collagen binding [GO:0005518]; extracellular matrix binding [GO:0050840]	Q99972	C:GO:0005615; C:GO:0070062; F:GO:0005515; P:GO:0007165; F:GO:0005509; C:GO:0005578	C:extracellular space; C:extracellular exosome; F:protein binding; P:signal transduction; F:calcium ion binding; C:proteinaceous extracellular matrix	-	1.03958e-05	B	↑	1
15	Q8NBP7	PCSK9_HUMAN	Proprotein convertase subtilisin/kexin type 9	PCSK9	hsa:255738	apoptotic process [GO:0006915]; cellular protein metabolic process [GO:0044267]; cellular response to insulin stimulus [GO:0032869]; cellular response to starvation [GO:0009267]; cholesterol homeostasis [GO:0042632]; cholesterol metabolic process [GO:0008203]; kidney development [GO:0001822]; lipoprotein metabolic process [GO:0042157]; liver development [GO:0001889]; low-density lipoprotein parti…	cell surface [GO:0009986]; COPII-coated ER to Golgi transport vesicle [GO:0030134]; cytoplasm [GO:0005737]; early endosome [GO:0005769]; endolysosome membrane [GO:0036020]; endoplasmic reticulum [GO:0005783]; endoplasmic reticulum lumen [GO:0005788]; extracellular region [GO:0005576]; extracellular space [GO:0005615]; extrinsic component of external side of plasma membrane [GO:0031232]; Golgi app…	apolipoprotein binding [GO:0034185]; apolipoprotein receptor binding [GO:0034190]; low-density lipoprotein particle binding [GO:0030169]; low-density lipoprotein particle receptor binding [GO:0050750]; protein self-association [GO:0043621]; receptor inhibitor activity [GO:0030547]; RNA binding [GO:0003723]; serine-type endopeptidase activity [GO:0004252]; sodium channel inhibitor activity [GO:001…	P07355; P01130; P08253	C:GO:0005770; P:GO:0008203; C:GO:0005791; P:GO:0006641; C:GO:0005794; P:GO:0042157; P:GO:0006644; F:GO:0043621; P:GO:0042632; F:GO:0034190; P:GO:0043525; F:GO:0030547; P:GO:0032869; C:GO:0005769; F:GO:0050750; P:GO:0001920; C:GO:1990666; P:GO:0001822; C:GO:1990667; P:GO:0001889; P:GO:0032805; C:GO:0031232; F:GO:0030169; P:GO:2000650; F:GO:0070326; F:GO:0034185; F:GO:0034189; P:GO:0002092; P:GO:00…	C:late endosome; P:cholesterol metabolic process; C:rough endoplasmic reticulum; P:triglyceride metabolic process; C:Golgi apparatus; P:lipoprotein metabolic process; P:phospholipid metabolic process; F:protein self-association; P:cholesterol homeostasis; F:apolipoprotein receptor binding; P:positive regulation of neuron apoptotic process; F:receptor inhibitor activity; P:cellular response to ins…	-	0.0238174	1.98819	↑	0.91
16	P32119	PRDX2_HUMAN	Peroxiredoxin-2	PRDX2	hsa:7001	cell redox homeostasis [GO:0045454]; cellular response to oxidative stress [GO:0034599]; hydrogen peroxide catabolic process [GO:0042744]; negative regulation of apoptotic process [GO:0043066]; regulation of apoptotic process [GO:0042981]; removal of superoxide radicals [GO:0019430]; response to oxidative stress [GO:0006979]	cytoplasm [GO:0005737]; cytosol [GO:0005829]; extracellular exosome [GO:0070062]	antioxidant activity [GO:0016209]; thioredoxin peroxidase activity [GO:0008379]	P40763; P10599	C:GO:0070062; P:GO:0006804; P:GO:0019430; F:GO:0008379; C:GO:0005829; P:GO:0045454; P:GO:0055114; P:GO:0042744; P:GO:0043524	C:extracellular exosome; P:obsolete peroxidase reaction; P:removal of superoxide radicals; F:thioredoxin peroxidase activity; C:cytosol; P:cell redox homeostasis; P:oxidation-reduction process; P:hydrogen peroxide catabolic process; P:negative regulation of neuron apoptotic process	-	5.33163e-06	0.0834504	↓	1
17	P69891	HBG1_HUMAN	Hemoglobin subunit gamma-1	HBG1	hsa:3048	blood coagulation [GO:0007596]	cytosol [GO:0005829]; hemoglobin complex [GO:0005833]	heme binding [GO:0020037]; iron ion binding [GO:0005506]; oxygen binding [GO:0019825]; oxygen carrier activity [GO:0005344]	-	C:GO:0005833; F:GO:0019825; F:GO:0005515; F:GO:0005506; P:GO:0015671; C:GO:0072562; P:GO:0007596; F:GO:0005344; F:GO:0020037	C:hemoglobin complex; F:oxygen binding; F:protein binding; F:iron ion binding; P:oxygen transport; C:blood microparticle; P:blood coagulation; F:oxygen transporter activity; F:heme binding	-	0.00199932	0.424271	↓	0.94
18	Q8TAQ9	SUN3_HUMAN	SUN domain-containing protein 3	SUN3	hsa:256979	cytoskeletal anchoring at nuclear membrane [GO:0090286]; nuclear envelope organization [GO:0006998]	integral component of membrane [GO:0016021]; meiotic nuclear membrane microtubule tethering complex [GO:0034993]; nuclear envelope [GO:0005635]; nuclear inner membrane [GO:0005637]	protein membrane anchor [GO:0043495]	-	P:GO:0006998; C:GO:0016021; P:GO:0090286; C:GO:0034993	P:nuclear envelope organization; C:integral component of membrane; P:cytoskeletal anchoring at nuclear membrane; C:LINC complex	-	0.0238174	2.70703	↑	0.94
19	P23083	HV102_HUMAN	Immunoglobulin heavy variable 1-2	IGHV1-2	hsa:101928039	complement activation [GO:0006956]; complement activation, classical pathway [GO:0006958]; Fc-epsilon receptor signaling pathway [GO:0038095]; Fc-gamma receptor signaling pathway involved in phagocytosis [GO:0038096]; immune response [GO:0006955]; leukocyte migration [GO:0050900]; receptor-mediated endocytosis [GO:0006898]; regulation of complement activation [GO:0030449]; regulation of immune re…	extracellular region [GO:0005576]; plasma membrane [GO:0005886]	antigen binding [GO:0003823]; serine-type endopeptidase activity [GO:0004252]	-	C:GO:0019814; P:GO:0006955; F:GO:0003823; C:GO:0005576	C:immunoglobulin complex; P:immune response; F:antigen binding; C:extracellular region	-	0.0425468	1.94201	↑	0.82
20	P35579	MYH9_HUMAN	Myosin-9	MYH9	hsa:4627	actin cytoskeleton reorganization [GO:0031532]; actin filament-based movement [GO:0030048]; actomyosin structure organization [GO:0031032]; angiogenesis [GO:0001525]; blood vessel endothelial cell migration [GO:0043534]; cytokinetic process [GO:0032506]; establishment of meiotic spindle localization [GO:0051295]; establishment of T cell polarity [GO:0001768]; integrin-mediated signaling pathway […	actin cytoskeleton [GO:0015629]; actomyosin [GO:0042641]; actomyosin contractile ring [GO:0005826]; brush border [GO:0005903]; cell-cell adherens junction [GO:0005913]; cell leading edge [GO:0031252]; cleavage furrow [GO:0032154]; cytoplasm [GO:0005737]; cytosol [GO:0005829]; extracellular exosome [GO:0070062]; extracellular matrix [GO:0031012]; focal adhesion [GO:0005925]; immunological synapse …	actin binding [GO:0003779]; actin-dependent ATPase activity [GO:0030898]; actin filament binding [GO:0051015]; ADP binding [GO:0043531]; ATPase activity [GO:0016887]; ATP binding [GO:0005524]; cadherin binding [GO:0045296]; calmodulin binding [GO:0005516]; microfilament motor activity [GO:0000146]; microtubule binding [GO:0008017]; microtubule motor activity [GO:0003777]; motor activity [GO:00037…	P61073; P62993; O00255; O00255-2; P19338; P26447; O46385	P:GO:0015031; C:GO:0008305; P:GO:0000212; P:GO:1903923; P:GO:0006911; C:GO:0005826; C:GO:0005903; P:GO:0001701; P:GO:1903919; P:GO:0030220; C:GO:0005829; C:GO:0031594; C:GO:0008180; P:GO:0030224; P:GO:0070527; F:GO:0019904; P:GO:0031032; C:GO:0005884; F:GO:0000146; F:GO:0051015; F:GO:0030898; F:GO:0005516; C:GO:0005913; P:GO:0051295; P:GO:0032796; P:GO:0008360; C:GO:0032154; P:GO:0000910; C:GO:00…	P:protein transport; C:integrin complex; P:meiotic spindle organization; P:positive regulation of protein processing in phagocytic vesicle; P:phagocytosis, engulfment; C:actomyosin contractile ring; C:brush border; P:in utero embryonic development; P:negative regulation of actin filament severing; P:platelet formation; C:cytosol; C:neuromuscular junction; C:COP9 signalosome; P:monocyte differenti…	hsa04530;hsa04810;hsa05132	1.03958e-05	B	↑	1
21	P43251	BTD_HUMAN	Biotinidase	BTD	hsa:686	biotin metabolic process [GO:0006768]; central nervous system development [GO:0007417]	extracellular exosome [GO:0070062]; extracellular region [GO:0005576]; extracellular space [GO:0005615]; mitochondrial matrix [GO:0005759]	biotinidase activity [GO:0047708]; hydrolase activity, acting on carbon-nitrogen (but not peptide) bonds [GO:0016810]	-	F:GO:0047708; C:GO:0005615; C:GO:0070062; P:GO:0006768; P:GO:0007417; C:GO:0005759	F:biotinidase activity; C:extracellular space; C:extracellular exosome; P:biotin metabolic process; P:central nervous system development; C:mitochondrial matrix	hsa01100;hsa04977;hsa00780	0.00734307	0.538075	↓	0.91
22	P02748	CO9_HUMAN	Complement component C9	C9	hsa:735	cell killing [GO:0001906]; complement activation, alternative pathway [GO:0006957]; complement activation, classical pathway [GO:0006958]; hemolysis by symbiont of host erythrocytes [GO:0019836]; protein homooligomerization [GO:0051260]; regulation of complement activation [GO:0030449]	blood microparticle [GO:0072562]; cytosol [GO:0005829]; extracellular exosome [GO:0070062]; extracellular region [GO:0005576]; extracellular space [GO:0005615]; integral component of plasma membrane [GO:0005887]; membrane attack complex [GO:0005579]; other organism cell membrane [GO:0044218]; plasma membrane [GO:0005886]	-	-	P:GO:0019836; C:GO:0005579; P:GO:0006957; C:GO:0070062; F:GO:0005515; P:GO:0030449; C:GO:0005737; P:GO:0006958; C:GO:0072562	P:hemolysis by symbiont of host erythrocytes; C:membrane attack complex; P:complement activation, alternative pathway; C:extracellular exosome; F:protein binding; P:regulation of complement activation; C:cytoplasm; P:complement activation, classical pathway; C:blood microparticle	hsa05146;hsa05322;hsa05020;hsa04610	0.0234684	1.61678	↑	0.83
23	P05154	IPSP_HUMAN	Plasma serine protease inhibitor	SERPINA5	hsa:5104	blood coagulation [GO:0007596]; fusion of sperm to egg plasma membrane involved in single fertilization [GO:0007342]; lipid transport [GO:0006869]; negative regulation of hydrolase activity [GO:0051346]; seminal vesicle development [GO:0061107]; spermatogenesis [GO:0007283]	acrosomal membrane [GO:0002080]; external side of plasma membrane [GO:0009897]; extracellular exosome [GO:0070062]; extracellular region [GO:0005576]; extracellular space [GO:0005615]; membrane [GO:0016020]; platelet alpha granule [GO:0031091]; platelet dense tubular network [GO:0031094]; protein C inhibitor-coagulation factor V complex [GO:0097181]; protein C inhibitor-coagulation factor Xa comp…	acrosin binding [GO:0032190]; glycosaminoglycan binding [GO:0005539]; heparin binding [GO:0008201]; phosphatidylcholine binding [GO:0031210]; protease binding [GO:0002020]; retinoic acid binding [GO:0001972]; serine-type endopeptidase inhibitor activity [GO:0004867]	-	C:GO:0002080; C:GO:0036030; C:GO:0009897; F:GO:0002020; F:GO:0008201; P:GO:0007596; F:GO:0032190; C:GO:0070062; F:GO:0031210; C:GO:0036027; C:GO:0036028; C:GO:0036029; C:GO:0031094; C:GO:0036024; C:GO:0031091; C:GO:0036025; C:GO:0036026; P:GO:0007283; C:GO:0097182; P:GO:0007342; C:GO:0097181; F:GO:0008233; C:GO:0097183; F:GO:0001972; P:GO:0006869; C:GO:0005615; F:GO:0004867	C:acrosomal membrane; C:protein C inhibitor-plasma kallikrein complex; C:external side of plasma membrane; F:protease binding; F:heparin binding; P:blood coagulation; F:acrosin binding; C:extracellular exosome; F:phosphatidylcholine binding; C:protein C inhibitor-PLAU complex; C:protein C inhibitor-thrombin complex; C:protein C inhibitor-KLK3 complex; C:platelet dense tubular network; C:protein C…	hsa04610	0.0286295	0.549265	↓	0.85
24	P05164	PERM_HUMAN	Myeloperoxidase	MPO	hsa:4353	aging [GO:0007568]; defense response [GO:0006952]; defense response to bacterium [GO:0042742]; defense response to fungus [GO:0050832]; hydrogen peroxide catabolic process [GO:0042744]; hypochlorous acid biosynthetic process [GO:0002149]; low-density lipoprotein particle remodeling [GO:0034374]; negative regulation of apoptotic process [GO:0043066]; negative regulation of growth of symbiont in ho…	azurophil granule [GO:0042582]; azurophil granule lumen [GO:0035578]; extracellular exosome [GO:0070062]; extracellular region [GO:0005576]; extracellular space [GO:0005615]; intracellular membrane-bounded organelle [GO:0043231]; lysosome [GO:0005764]; mitochondrion [GO:0005739]; nucleus [GO:0005634]; secretory granule [GO:0030141]	chromatin binding [GO:0003682]; heme binding [GO:0020037]; heparin binding [GO:0008201]; metal ion binding [GO:0046872]; peroxidase activity [GO:0004601]	-	P:GO:0032094; P:GO:0034374; F:GO:0008201; P:GO:0009612; C:GO:0070062; P:GO:1990268; P:GO:0002679; C:GO:0042582; P:GO:0050832; F:GO:0003682; P:GO:0007568; C:GO:0000785; F:GO:0020037; P:GO:0042744; F:GO:0004601; C:GO:0005634; C:GO:0005615; P:GO:0002149; F:GO:0046872; P:GO:0044130; P:GO:0001878; P:GO:0006804; P:GO:0019430; P:GO:0043066; C:GO:0005739; P:GO:0032496; P:GO:0055114	P:response to food; P:low-density lipoprotein particle remodeling; F:heparin binding; P:response to mechanical stimulus; C:extracellular exosome; P:response to gold nanoparticle; P:respiratory burst involved in defense response; C:azurophil granule; P:defense response to fungus; F:chromatin binding; P:aging; C:chromatin; F:heme binding; P:hydrogen peroxide catabolic process; F:peroxidase activity…	hsa05202;hsa04145	1.03958e-05	B	↑	1
25	P30041	PRDX6_HUMAN	Peroxiredoxin-6	PRDX6	hsa:9588	cell redox homeostasis [GO:0045454]; cellular oxidant detoxification [GO:0098869]; cellular response to oxidative stress [GO:0034599]; glycerophospholipid catabolic process [GO:0046475]; hydrogen peroxide catabolic process [GO:0042744]; neutrophil degranulation [GO:0043312]; positive regulation of mRNA splicing, via spliceosome [GO:0048026]; response to oxidative stress [GO:0006979]	azurophil granule lumen [GO:0035578]; cytoplasm [GO:0005737]; cytosol [GO:0005829]; extracellular exosome [GO:0070062]; extracellular region [GO:0005576]; extracellular space [GO:0005615]; membrane [GO:0016020]; nucleus [GO:0005634]; perinuclear region of cytoplasm [GO:0048471]	cadherin binding [GO:0045296]; calcium-independent phospholipase A2 activity [GO:0047499]; glutathione peroxidase activity [GO:0004602]; peroxiredoxin activity [GO:0051920]; phospholipase A2 activity (consuming 1,2-dipalmitoylphosphatidylcholine) [GO:0102567]; phospholipase A2 activity consuming 1,2-dioleoylphosphatidylethanolamine) [GO:0102568]; protein homodimerization activity [GO:0042803]; ub…	P29991; P09211; P54274	P:GO:0009395; P:GO:0045454; P:GO:0000302; C:GO:0005764; P:GO:0042744; F:GO:0004623; C:GO:0005615; C:GO:0070062; F:GO:0004602; F:GO:0031625; P:GO:0006749; P:GO:0006804; C:GO:0016020; C:GO:0005829; C:GO:0031410; P:GO:0055114; F:GO:0051920	P:phospholipid catabolic process; P:cell redox homeostasis; P:response to reactive oxygen species; C:lysosome; P:hydrogen peroxide catabolic process; F:phospholipase A2 activity; C:extracellular space; C:extracellular exosome; F:glutathione peroxidase activity; F:ubiquitin protein ligase binding; P:glutathione metabolic process; P:obsolete peroxidase reaction; C:membrane; C:cytosol; C:cytoplasmic…	hsa01100	1.03958e-05	Ac	↓	1
26	P04275	VWF_HUMAN	von Willebrand factor	VWF	hsa:7450	blood coagulation [GO:0007596]; blood coagulation, intrinsic pathway [GO:0007597]; cell adhesion [GO:0007155]; cell-substrate adhesion [GO:0031589]; extracellular matrix organization [GO:0030198]; hemostasis [GO:0007599]; platelet activation [GO:0030168]; platelet degranulation [GO:0002576]; protein homooligomerization [GO:0051260]; response to wounding [GO:0009611]	endoplasmic reticulum [GO:0005783]; extracellular exosome [GO:0070062]; extracellular matrix [GO:0031012]; extracellular region [GO:0005576]; platelet alpha granule [GO:0031091]; platelet alpha granule lumen [GO:0031093]; proteinaceous extracellular matrix [GO:0005578]; Weibel-Palade body [GO:0033093]	chaperone binding [GO:0051087]; collagen binding [GO:0005518]; identical protein binding [GO:0042802]; immunoglobulin binding [GO:0019865]; integrin binding [GO:0005178]; protease binding [GO:0002020]; protein homodimerization activity [GO:0042803]; protein N-terminus binding [GO:0047485]	Itself; Q76LX8; P07359; Q96CV9	C:GO:0019814; C:GO:0031093; C:GO:0033093; F:GO:0042803; P:GO:0007165; C:GO:0005581; P:GO:0007597; P:GO:0051260; C:GO:0005783; F:GO:0002020; F:GO:0005178; C:GO:0008305; C:GO:0005578; P:GO:0002576; C:GO:0070062; F:GO:0005518; F:GO:0047485; F:GO:0051087; P:GO:0030198; F:GO:0001948; P:GO:0035902; F:GO:0019865; P:GO:0031589; P:GO:0030168	C:immunoglobulin complex; C:platelet alpha granule lumen; C:Weibel-Palade body; F:protein homodimerization activity; P:signal transduction; C:collagen trimer; P:blood coagulation, intrinsic pathway; P:protein homooligomerization; C:endoplasmic reticulum; F:protease binding; F:integrin binding; C:integrin complex; C:proteinaceous extracellular matrix; P:platelet degranulation; C:extracellular exos…	hsa04151;hsa04611;hsa04510;hsa04610;hsa04512	0.0489764	2.02729	↑	0.83
27	Q06830	PRDX1_HUMAN	Peroxiredoxin-1	PRDX1	hsa:5052	cell proliferation [GO:0008283]; cell redox homeostasis [GO:0045454]; cellular response to oxidative stress [GO:0034599]; erythrocyte homeostasis [GO:0034101]; hydrogen peroxide catabolic process [GO:0042744]; natural killer cell activation [GO:0030101]; natural killer cell mediated cytotoxicity [GO:0042267]; regulation of NF-kappaB import into nucleus [GO:0042345]; regulation of stress-activated…	cytoplasm [GO:0005737]; cytosol [GO:0005829]; extracellular exosome [GO:0070062]; extracellular matrix [GO:0031012]; extracellular space [GO:0005615]; melanosome [GO:0042470]; mitochondrion [GO:0005739]; myelin sheath [GO:0043209]; nucleus [GO:0005634]	cadherin binding [GO:0045296]; identical protein binding [GO:0042802]; peroxidase activity [GO:0004601]; RNA binding [GO:0003723]; thioredoxin peroxidase activity [GO:0008379]	P10275; P60484; Q9BYN0; Q13043; P54274	P:GO:0008283; F:GO:0042802; C:GO:0043209; P:GO:0034101; F:GO:0008379; P:GO:0045454; P:GO:0042267; P:GO:0042345; F:GO:0003723; P:GO:0042744; C:GO:0005634; P:GO:0001895; C:GO:0005615; C:GO:0070062; P:GO:0001501; C:GO:0042470; P:GO:0006804; P:GO:0019430; C:GO:0005739; P:GO:0032872; C:GO:0005829; P:GO:0055114	P:cell proliferation; F:identical protein binding; C:myelin sheath; P:erythrocyte homeostasis; F:thioredoxin peroxidase activity; P:cell redox homeostasis; P:natural killer cell mediated cytotoxicity; P:regulation of NF-kappaB import into nucleus; F:RNA binding; P:hydrogen peroxide catabolic process; C:nucleus; P:retina homeostasis; C:extracellular space; C:extracellular exosome; P:skeletal syste…	hsa04146	5.33163e-06	0.21031	↓	1
28	P13796	PLSL_HUMAN	Plastin-2	LCP1	hsa:3936	actin crosslink formation [GO:0051764]; actin filament bundle assembly [GO:0051017]; actin filament network formation [GO:0051639]; animal organ regeneration [GO:0031100]; cell migration [GO:0016477]; extracellular matrix disassembly [GO:0022617]; interleukin-12-mediated signaling pathway [GO:0035722]; positive regulation of podosome assembly [GO:0071803]; protein kinase A signaling [GO:0010737];…	actin cytoskeleton [GO:0015629]; actin filament [GO:0005884]; actin filament bundle [GO:0032432]; cell junction [GO:0030054]; cytoplasm [GO:0005737]; cytosol [GO:0005829]; extracellular exosome [GO:0070062]; extracellular space [GO:0005615]; filopodium [GO:0030175]; focal adhesion [GO:0005925]; phagocytic cup [GO:0001891]; plasma membrane [GO:0005886]; podosome [GO:0002102]; ruffle [GO:0001726]; …	actin binding [GO:0003779]; actin filament binding [GO:0051015]; calcium ion binding [GO:0005509]; GTPase binding [GO:0051020]; identical protein binding [GO:0042802]; integrin binding [GO:0005178]	-	P:GO:0044319; F:GO:0042802; P:GO:0022617; C:GO:0005884; P:GO:0002286; C:GO:0001891; C:GO:0002102; F:GO:0051015; C:GO:0005615; C:GO:0070062; C:GO:0005925; F:GO:0005509; F:GO:0051020; C:GO:0001725; P:GO:0010737; C:GO:0005829; C:GO:0030175; C:GO:0032587; P:GO:0033157; P:GO:0031100; P:GO:0071803; P:GO:0051017	P:wound healing, spreading of cells; F:identical protein binding; P:extracellular matrix disassembly; C:actin filament; P:T cell activation involved in immune response; C:phagocytic cup; C:podosome; F:actin filament binding; C:extracellular space; C:extracellular exosome; C:focal adhesion; F:calcium ion binding; F:GTPase binding; C:stress fiber; P:protein kinase A signaling; C:cytosol; C:filopodi…	-	9.83493e-05	2.68024	↑	0.96
29	P00915	CAH1_HUMAN	Carbonic anhydrase 1	CA1	hsa:759	bicarbonate transport [GO:0015701]; interleukin-12-mediated signaling pathway [GO:0035722]; one-carbon metabolic process [GO:0006730]	cytosol [GO:0005829]; extracellular exosome [GO:0070062]	arylesterase activity [GO:0004064]; carbonate dehydratase activity [GO:0004089]; hydro-lyase activity [GO:0016836]; zinc ion binding [GO:0008270]	Q12800	F:GO:0008270; C:GO:0070062; F:GO:0005515; P:GO:0006807; C:GO:0005829; F:GO:0004064; F:GO:0004089; P:GO:0015701; P:GO:0006730	F:zinc ion binding; C:extracellular exosome; F:protein binding; P:nitrogen compound metabolic process; C:cytosol; F:arylesterase activity; F:carbonate dehydratase activity; P:bicarbonate transport; P:one-carbon metabolic process	hsa00910	0.0396161	0.187728	↓	0.82
30	P06276	CHLE_HUMAN	Cholinesterase	BCHE	hsa:590	choline metabolic process [GO:0019695]; cocaine metabolic process [GO:0050783]; learning [GO:0007612]; negative regulation of cell proliferation [GO:0008285]; negative regulation of synaptic transmission [GO:0050805]; neuroblast differentiation [GO:0014016]; response to alkaloid [GO:0043279]; response to folic acid [GO:0051593]; response to glucocorticoid [GO:0051384]	blood microparticle [GO:0072562]; endoplasmic reticulum lumen [GO:0005788]; extracellular region [GO:0005576]; membrane [GO:0016020]; nuclear envelope lumen [GO:0005641]	acetylcholinesterase activity [GO:0003990]; amyloid-beta binding [GO:0001540]; catalytic activity [GO:0003824]; choline binding [GO:0033265]; cholinesterase activity [GO:0004104]; enzyme binding [GO:0019899]; hydrolase activity, acting on ester bonds [GO:0016788]; identical protein binding [GO:0042802]	Itself	F:GO:0042802; F:GO:0033265; P:GO:0008285; P:GO:0050805; P:GO:0043279; F:GO:0003990; P:GO:0007612; C:GO:0005641; F:GO:0001540; C:GO:0005788; P:GO:0050783; P:GO:0046486; P:GO:0042493; C:GO:0072562; P:GO:0051384; P:GO:0051593; C:GO:0016021; P:GO:0019695; F:GO:0019899; P:GO:0014016	F:identical protein binding; F:choline binding; P:negative regulation of cell proliferation; P:negative regulation of synaptic transmission; P:response to alkaloid; F:acetylcholinesterase activity; P:learning; C:nuclear envelope lumen; F:beta-amyloid binding; C:endoplasmic reticulum lumen; P:cocaine metabolic process; P:glycerolipid metabolic process; P:response to drug; C:blood microparticle; P:…	-	0.0248296	0.605813	↓	0.91
31	P0DJI9	SAA2_HUMAN	Serum amyloid A-2 protein	SAA2	hsa:6289	acute-phase response [GO:0006953]; cell chemotaxis [GO:0060326]	extracellular exosome [GO:0070062]; extracellular space [GO:0005615]; high-density lipoprotein particle [GO:0034364]	chemoattractant activity [GO:0042056]	-	C:GO:0034364; P:GO:0050728; F:GO:0042056; F:GO:0008201; C:GO:0005881; P:GO:0045785; P:GO:0006898; P:GO:0006953; P:GO:0007204; F:GO:0001664; P:GO:0000187; C:GO:0070062; P:GO:0048247; P:GO:0048246; C:GO:0071682; P:GO:0045087; P:GO:0030593; P:GO:0050716; P:GO:0030168	C:high-density lipoprotein particle; P:negative regulation of inflammatory response; F:chemoattractant activity; F:heparin binding; C:cytoplasmic microtubule; P:positive regulation of cell adhesion; P:receptor-mediated endocytosis; P:acute-phase response; P:positive regulation of cytosolic calcium ion concentration; F:G-protein coupled receptor binding; P:activation of MAPK activity; C:extracellu…	-	1.03958e-05	B	↑	1
32	P28799	GRN_HUMAN	Progranulin	GRN	hsa:2896	neutrophil degranulation [GO:0043312]; signal transduction [GO:0007165]	azurophil granule lumen [GO:0035578]; endoplasmic reticulum [GO:0005783]; endosome [GO:0005768]; extracellular exosome [GO:0070062]; extracellular region [GO:0005576]; lysosome [GO:0005764]	cytokine activity [GO:0005125]; growth factor activity [GO:0008083]; RNA binding [GO:0003723]	D3DTF8; Q8N6T3; Q8N6T3-3; O00555; P42830; Q16643; Q07687; Q9NW38; O76003; P49639; P09022; P98160; Q07627; P60409; Q6PEX3; Q96MT4; Q9UBE8; Q7Z417; P32242; O43765; Q99523; O43597; P19438; P20333	F:GO:0008083; P:GO:0060179; P:GO:0007165; P:GO:0061351; P:GO:0060999; F:GO:0005125; P:GO:0040007; F:GO:0003723; C:GO:0005615; C:GO:0070062; P:GO:0048488; C:GO:0043231; P:GO:0032355; C:GO:0005829; P:GO:0035988	F:growth factor activity; P:male mating behavior; P:signal transduction; P:neural precursor cell proliferation; P:positive regulation of dendritic spine development; F:cytokine activity; P:growth; F:RNA binding; C:extracellular space; C:extracellular exosome; P:synaptic vesicle endocytosis; C:intracellular membrane-bounded organelle; P:response to estradiol; C:cytosol; P:chondrocyte proliferation	-	0.00982786	3.32715	↑	0.91
33	P61204;P84077	ARF3_HUMAN;ARF1_HUMAN	ADP-ribosylation factor 3;ADP-ribosylation factor 1	ARF3;ARF1	hsa:377	phosphatidylinositol biosynthetic process [GO:0006661]; protein transport [GO:0015031]; retrograde vesicle-mediated transport, Golgi to ER [GO:0006890]	extracellular exosome [GO:0070062]; Golgi membrane [GO:0000139]; perinuclear region of cytoplasm [GO:0048471]	GTPase activity [GO:0003924]; GTP binding [GO:0005525]	-	F:GO:0005525; C:GO:0048471; C:GO:0070062; P:GO:0006890; P:GO:0007264; F:GO:0003924; P:GO:0015031; C:GO:0000139; P:GO:0006661	F:GTP binding; C:perinuclear region of cytoplasm; C:extracellular exosome; P:retrograde vesicle-mediated transport, Golgi to ER; P:small GTPase mediated signal transduction; F:GTPase activity; P:protein transport; C:Golgi membrane; P:phosphatidylinositol biosynthetic process	hsa04144	1.03958e-05	B	↑	1
34	P61224	RAP1B_HUMAN	Ras-related protein Rap-1b	RAP1B	hsa:5908	cellular response to cAMP [GO:0071320]; cellular response to drug [GO:0035690]; cellular response to gonadotropin-releasing hormone [GO:0097211]; establishment of endothelial barrier [GO:0061028]; interleukin-12-mediated signaling pathway [GO:0035722]; neutrophil degranulation [GO:0043312]; Rap protein signal transduction [GO:0032486]; regulation of cell junction assembly [GO:1901888]; regulation…	azurophil granule membrane [GO:0035577]; cell-cell junction [GO:0005911]; cytosol [GO:0005829]; extracellular exosome [GO:0070062]; intracellular [GO:0005622]; lipid droplet [GO:0005811]; membrane [GO:0016020]; plasma membrane [GO:0005886]	GDP binding [GO:0019003]; GTPase activity [GO:0003924]; GTP binding [GO:0005525]; protein complex binding [GO:0032403]	Q12967; P47736; Q9EQZ6-3; Q8WWW0	P:GO:0008283; P:GO:1901888; P:GO:0061028; C:GO:0005886; C:GO:0005811; F:GO:0005525; C:GO:0005911; C:GO:0070062; F:GO:0003924; C:GO:0045121; P:GO:0070374; P:GO:0071320; F:GO:0019003; P:GO:0030033; C:GO:0005829; P:GO:0032486; F:GO:0032403; P:GO:2000114; P:GO:2000301	P:cell proliferation; P:regulation of cell junction assembly; P:establishment of endothelial barrier; C:plasma membrane; C:lipid particle; F:GTP binding; C:cell-cell junction; C:extracellular exosome; F:GTPase activity; C:membrane raft; P:positive regulation of ERK1 and ERK2 cascade; P:cellular response to cAMP; F:GDP binding; P:microvillus assembly; C:cytosol; P:Rap protein signal transduction; …	hsa04024;hsa04670;hsa04010;hsa04014;hsa04015;hsa04062;hsa04722;hsa04611;hsa04720;hsa04972;hsa04510;hsa05211	1.03958e-05	B	↑	1
35	Q86UD1	OAF_HUMAN	Out at first protein homolog	OAF	hsa:220323	-	extracellular exosome [GO:0070062]	-	-	C:GO:0070062	C:extracellular exosome	-	1.03958e-05	B	↑	1
36	O14786	NRP1_HUMAN	Neuropilin-1	NRP1	hsa:8829	actin cytoskeleton reorganization [GO:0031532]; angiogenesis [GO:0001525]; angiogenesis involved in coronary vascular morphogenesis [GO:0060978]; animal organ morphogenesis [GO:0009887]; artery morphogenesis [GO:0048844]; axonal fasciculation [GO:0007413]; axon extension involved in axon guidance [GO:0048846]; axon guidance [GO:0007411]; axonogenesis involved in innervation [GO:0060385]; branchin…	axon [GO:0030424]; cell surface [GO:0009986]; cytoplasmic vesicle [GO:0031410]; cytosol [GO:0005829]; early endosome [GO:0005769]; extracellular space [GO:0005615]; focal adhesion [GO:0005925]; growth cone [GO:0030426]; integral component of membrane [GO:0016021]; neurofilament [GO:0005883]; neuronal cell body [GO:0043025]; neuron projection [GO:0043005]; plasma membrane [GO:0005886]; receptor co…	coreceptor activity [GO:0015026]; cytokine binding [GO:0019955]; growth factor binding [GO:0019838]; GTPase activator activity [GO:0005096]; heparin binding [GO:0008201]; metal ion binding [GO:0046872]; protein kinase binding [GO:0019901]; semaphorin receptor activity [GO:0017154]; vascular endothelial growth factor-activated receptor activity [GO:0005021]; vascular endothelial growth factor bind…	P21333; P08648; P35968; P15692; P15692-4	P:GO:0061299; P:GO:0021637; P:GO:0050918; P:GO:0002042; P:GO:0097490; C:GO:0043025; P:GO:0097491; P:GO:0007413; C:GO:0030426; C:GO:0002116; C:GO:0097443; C:GO:0005829; C:GO:0030424; P:GO:0061441; P:GO:0021828; P:GO:0036486; P:GO:1903375; P:GO:1902287; P:GO:0007267; P:GO:0048008; P:GO:0048843; P:GO:0048842; P:GO:1901998; C:GO:0005883; C:GO:0005886; P:GO:0021785; P:GO:0048012; P:GO:0097374; P:GO:00…	P:retina vasculature morphogenesis in camera-type eye; P:trigeminal nerve structural organization; P:positive chemotaxis; P:cell migration involved in sprouting angiogenesis; P:sympathetic neuron projection extension; C:neuronal cell body; P:sympathetic neuron projection guidance; P:axonal fasciculation; C:growth cone; C:semaphorin receptor complex; C:sorting endosome; C:cytosol; C:axon; P:renal …	hsa05166;hsa04360	1.03958e-05	B	↑	1
37	P37802	TAGL2_HUMAN	Transgelin-2	TAGLN2	hsa:8407	epithelial cell differentiation [GO:0030855]; platelet degranulation [GO:0002576]	cytosol [GO:0005829]; extracellular exosome [GO:0070062]; extracellular region [GO:0005576]; vesicle [GO:0031982]	cadherin binding [GO:0045296]	P60709	P:GO:0030855; C:GO:0070062; F:GO:0005515	P:epithelial cell differentiation; C:extracellular exosome; F:protein binding	-	1.03958e-05	B	↑	1
38	P62805	H4_HUMAN	Histone H4	HIST1H4A	hsa:554313	beta-catenin-TCF complex assembly [GO:1904837]; cellular protein metabolic process [GO:0044267]; CENP-A containing nucleosome assembly [GO:0034080]; chromatin silencing at rDNA [GO:0000183]; DNA replication-dependent nucleosome assembly [GO:0006335]; DNA replication-independent nucleosome assembly [GO:0006336]; DNA-templated transcription, initiation [GO:0006352]; double-strand break repair via n…	extracellular exosome [GO:0070062]; extracellular matrix [GO:0031012]; extracellular region [GO:0005576]; membrane [GO:0016020]; nuclear chromosome [GO:0000228]; nuclear chromosome, telomeric region [GO:0000784]; nuclear nucleosome [GO:0000788]; nucleoplasm [GO:0005654]; nucleosome [GO:0000786]; nucleus [GO:0005634]; protein complex [GO:0043234]	DNA binding [GO:0003677]; histone binding [GO:0042393]; protein domain specific binding [GO:0019904]; protein heterodimerization activity [GO:0046982]; RNA binding [GO:0003723]	P35609; Q9Y294; Q12830; Q12830-4; P25440; O60885-1; P55201; P49450; P49450-1; Q96DZ9-2; Q9NQ92; Q92793; P45481; P84243; O14929; Q13547; P68431; Q71DI3; Q16695; Q9H9V9; O75164; Q9NQR1; Q9Y468; P49736; P25205; P33992; Q86UY6-1; Q9BVI0; A8MW92; Q99873; O14744; Q582G4; Q16576; Q14684-1; P38890; Q9VK33; Q8IUQ4; O60264; Q04724; Q12888; Q12888-1; P63104	C:GO:0005634; F:GO:0003677; F:GO:0046982; P:GO:0006352; C:GO:0000786; P:GO:0006334	C:nucleus; F:DNA binding; F:protein heterodimerization activity; P:DNA-templated transcription, initiation; C:nucleosome; P:nucleosome assembly	hsa05203;hsa05322;hsa05034	1.03958e-05	B	↑	1
39	P02042	HBD_HUMAN	Hemoglobin subunit delta	HBD	hsa:3045	blood coagulation [GO:0007596]	blood microparticle [GO:0072562]; cytosol [GO:0005829]; hemoglobin complex [GO:0005833]	heme binding [GO:0020037]; iron ion binding [GO:0005506]; oxygen binding [GO:0019825]; oxygen carrier activity [GO:0005344]	P09105; P02008	F:GO:0019825; P:GO:0015671; F:GO:0030492; P:GO:0051291; P:GO:0042542; F:GO:0005344; F:GO:0020037; P:GO:0042744; C:GO:0005833; F:GO:0004601; C:GO:0070062; P:GO:0070293; F:GO:0005506; P:GO:0006804; C:GO:0031838; C:GO:0072562; P:GO:0010942; P:GO:0070527; F:GO:0031720	F:oxygen binding; P:oxygen transport; F:hemoglobin binding; P:protein heterooligomerization; P:response to hydrogen peroxide; F:oxygen transporter activity; F:heme binding; P:hydrogen peroxide catabolic process; C:hemoglobin complex; F:peroxidase activity; C:extracellular exosome; P:renal absorption; F:iron ion binding; P:obsolete peroxidase reaction; C:haptoglobin-hemoglobin complex; C:blood mic…	-	0.0377683	0.188065	↓	0.86
40	P02753	RET4_HUMAN	Retinol-binding protein 4	RBP4	hsa:5950	cardiac muscle tissue development [GO:0048738]; embryonic organ morphogenesis [GO:0048562]; embryonic retina morphogenesis in camera-type eye [GO:0060059]; embryonic skeletal system development [GO:0048706]; eye development [GO:0001654]; female genitalia morphogenesis [GO:0048807]; gluconeogenesis [GO:0006094]; glucose homeostasis [GO:0042593]; heart development [GO:0007507]; heart trabecula form…	cytosol [GO:0005829]; extracellular exosome [GO:0070062]; extracellular region [GO:0005576]; extracellular space [GO:0005615]; protein complex [GO:0043234]	protein heterodimerization activity [GO:0046982]; retinal binding [GO:0016918]; retinol binding [GO:0019841]; retinol transmembrane transporter activity [GO:0034632]	O55245	P:GO:0060044; P:GO:0060068; P:GO:0060065; P:GO:0042572; P:GO:0060347; P:GO:0048562; P:GO:0045471; P:GO:0032526; P:GO:0051024; C:GO:0070062; F:GO:0046982; C:GO:0005829; F:GO:0019841; P:GO:0032024; P:GO:0030324; P:GO:0006094; P:GO:0048807; P:GO:0060157; F:GO:0016918; C:GO:0043234; P:GO:0007601; P:GO:0048706; P:GO:0060059; C:GO:0005615; P:GO:0042593; F:GO:0034632; P:GO:0030277	P:negative regulation of cardiac muscle cell proliferation; P:vagina development; P:uterus development; P:retinol metabolic process; P:heart trabecula formation; P:embryonic organ morphogenesis; P:response to ethanol; P:response to retinoic acid; P:positive regulation of immunoglobulin secretion; C:extracellular exosome; F:protein heterodimerization activity; C:cytosol; F:retinol binding; P:posit…	-	0.0110973	0.565406	↓	0.89
41	P68363	TBA1B_HUMAN	Tubulin alpha-1B chain	TUBA1B	hsa:10376	cell division [GO:0051301]; cellular response to interleukin-4 [GO:0071353]; cytoskeleton-dependent intracellular transport [GO:0030705]; microtubule-based process [GO:0007017]; microtubule cytoskeleton organization [GO:0000226]	cytoplasmic microtubule [GO:0005881]; extracellular exosome [GO:0070062]; membrane raft [GO:0045121]; microtubule [GO:0005874]; microtubule cytoskeleton [GO:0015630]; myelin sheath [GO:0043209]	double-stranded RNA binding [GO:0003725]; GTPase activity [GO:0003924]; GTP binding [GO:0005525]; structural constituent of cytoskeleton [GO:0005200]; structural molecule activity [GO:0005198]; ubiquitin protein ligase binding [GO:0031625]	Q6RW13; Q8AZK7; Q13509	F:GO:0005525; P:GO:0051301; C:GO:0043209; C:GO:0070062; F:GO:0031625; P:GO:0030705; F:GO:0003725; F:GO:0003924; P:GO:0071353; F:GO:0005200; C:GO:0005881; P:GO:0000226	F:GTP binding; P:cell division; C:myelin sheath; C:extracellular exosome; F:ubiquitin protein ligase binding; P:cytoskeleton-dependent intracellular transport; F:double-stranded RNA binding; F:GTPase activity; P:cellular response to interleukin-4; F:structural constituent of cytoskeleton; C:cytoplasmic microtubule; P:microtubule cytoskeleton organization	hsa04145;hsa04540;hsa04210;hsa05130	1.03958e-05	B	↑	1
42	Q8TDL5	BPIB1_HUMAN	BPI fold-containing family B member 1	BPIFB1	hsa:92747	antimicrobial humoral response [GO:0019730]; innate immune response in mucosa [GO:0002227]; negative regulation of toll-like receptor 4 signaling pathway [GO:0034144]	extracellular exosome [GO:0070062]; extracellular region [GO:0005576]	lipid binding [GO:0008289]	-	C:GO:0005615; C:GO:0070062; P:GO:0002227; P:GO:0034144; F:GO:0008289	C:extracellular space; C:extracellular exosome; P:innate immune response in mucosa; P:negative regulation of toll-like receptor 4 signaling pathway; F:lipid binding	-	1.03958e-05	B	↑	1
43	P01034	CYTC_HUMAN	Cystatin-C	CST3	hsa:1471	apoptotic process [GO:0006915]; brain development [GO:0007420]; cellular protein metabolic process [GO:0044267]; cellular response to hydrogen peroxide [GO:0070301]; circadian sleep/wake cycle, REM sleep [GO:0042747]; defense response [GO:0006952]; embryo implantation [GO:0007566]; eye development [GO:0001654]; negative regulation of blood vessel remodeling [GO:0060313]; negative regulation of ce…	axon [GO:0030424]; basement membrane [GO:0005604]; contractile fiber [GO:0043292]; endoplasmic reticulum lumen [GO:0005788]; extracellular exosome [GO:0070062]; extracellular region [GO:0005576]; extracellular space [GO:0005615]; ficolin-1-rich granule lumen [GO:1904813]; lysosome [GO:0005764]; multivesicular body [GO:0005771]; neuronal cell body [GO:0043025]; nuclear membrane [GO:0031965]; perin…	amyloid-beta binding [GO:0001540]; cysteine-type endopeptidase inhibitor activity [GO:0004869]; endopeptidase inhibitor activity [GO:0004866]; identical protein binding [GO:0042802]; protease binding [GO:0002020]	Itself	F:GO:0042802; P:GO:0060311; P:GO:0044267; F:GO:0002020; P:GO:0006952; P:GO:0060313; F:GO:0001540; C:GO:0005615; C:GO:0070062; F:GO:0004869; P:GO:0010716; C:GO:0031012; P:GO:0010711	F:identical protein binding; P:negative regulation of elastin catabolic process; P:cellular protein metabolic process; F:protease binding; P:defense response; P:negative regulation of blood vessel remodeling; F:beta-amyloid binding; C:extracellular space; C:extracellular exosome; F:cysteine-type endopeptidase inhibitor activity; P:negative regulation of extracellular matrix disassembly; C:extrace…	hsa04970	0.0238174	1.85881	↑	0.92
44	P00918	CAH2_HUMAN	Carbonic anhydrase 2	CA2	hsa:760	angiotensin-activated signaling pathway [GO:0038166]; bicarbonate transport [GO:0015701]; carbon dioxide transport [GO:0015670]; cellular response to fluid shear stress [GO:0071498]; kidney development [GO:0001822]; morphogenesis of an epithelium [GO:0002009]; odontogenesis of dentin-containing tooth [GO:0042475]; one-carbon metabolic process [GO:0006730]; positive regulation of bone resorption […	apical part of cell [GO:0045177]; axon [GO:0030424]; basolateral plasma membrane [GO:0016323]; cytoplasm [GO:0005737]; cytosol [GO:0005829]; extracellular exosome [GO:0070062]; microvillus [GO:0005902]; myelin sheath [GO:0043209]; plasma membrane [GO:0005886]	arylesterase activity [GO:0004064]; carbonate dehydratase activity [GO:0004089]; zinc ion binding [GO:0008270]	-	C:GO:0043209; P:GO:0010043; P:GO:0043627; P:GO:0032230; P:GO:0015670; P:GO:2001150; F:GO:0004064; F:GO:0004089; P:GO:0042475; C:GO:0070062; C:GO:0045177; P:GO:0045672; C:GO:0005902; P:GO:0001822; P:GO:0071498; P:GO:0032849; P:GO:2001225; C:GO:0005829; P:GO:0015701; C:GO:0030424; F:GO:0008270; P:GO:0046903; P:GO:0038166; P:GO:0009268; P:GO:0048545; P:GO:0006730; C:GO:0005615; F:GO:0005515; P:GO:00…	C:myelin sheath; P:response to zinc ion; P:response to estrogen; P:positive regulation of synaptic transmission, GABAergic; P:carbon dioxide transport; P:positive regulation of dipeptide transmembrane transport; F:arylesterase activity; F:carbonate dehydratase activity; P:odontogenesis of dentin-containing tooth; C:extracellular exosome; C:apical part of cell; P:positive regulation of osteoclast …	hsa04971;hsa04972;hsa04976;hsa04964;hsa00910;hsa04966	1.03958e-05	A	↓	1
45	P12109	CO6A1_HUMAN	Collagen alpha-1(VI) chain	COL6A1	hsa:1291	cell adhesion [GO:0007155]; cellular response to amino acid stimulus [GO:0071230]; collagen catabolic process [GO:0030574]; endodermal cell differentiation [GO:0035987]; extracellular matrix organization [GO:0030198]; osteoblast differentiation [GO:0001649]; protein heterotrimerization [GO:0070208]	collagen type VI trimer [GO:0005589]; endoplasmic reticulum lumen [GO:0005788]; extracellular exosome [GO:0070062]; extracellular matrix [GO:0031012]; extracellular region [GO:0005576]; lysosomal membrane [GO:0005765]; membrane [GO:0016020]; proteinaceous extracellular matrix [GO:0005578]; protein complex [GO:0043234]; sarcolemma [GO:0042383]	platelet-derived growth factor binding [GO:0048407]	-	P:GO:0007155; C:GO:0005578; C:GO:0005589; C:GO:0005765; F:GO:0048407; C:GO:0005788; P:GO:0071230; C:GO:0070062; C:GO:0042383; P:GO:0001649; P:GO:0030198; P:GO:0035987; P:GO:0030574; P:GO:0070208	P:cell adhesion; C:proteinaceous extracellular matrix; C:collagen type VI trimer; C:lysosomal membrane; F:platelet-derived growth factor binding; C:endoplasmic reticulum lumen; P:cellular response to amino acid stimulus; C:extracellular exosome; C:sarcolemma; P:osteoblast differentiation; P:extracellular matrix organization; P:endodermal cell differentiation; P:collagen catabolic process; P:prote…	hsa04151;hsa04510;hsa04512;hsa04974	1.03958e-05	B	↑	1
46	P33908	MA1A1_HUMAN	Mannosyl-oligosaccharide 1,2-alpha-mannosidase IA	MAN1A1	hsa:4121	Golgi apparatus mannose trimming [GO:1904381]; N-glycan processing [GO:0006491]; protein glycosylation [GO:0006486]	cytosol [GO:0005829]; endoplasmic reticulum [GO:0005783]; endoplasmic reticulum-Golgi intermediate compartment [GO:0005793]; extracellular exosome [GO:0070062]; Golgi apparatus [GO:0005794]; Golgi membrane [GO:0000139]; integral component of membrane [GO:0016021]; membrane [GO:0016020]	calcium ion binding [GO:0005509]; mannosidase activity [GO:0015923]; mannosyl-oligosaccharide 1,2-alpha-mannosidase activity [GO:0004571]	-	P:GO:0005975; C:GO:0070062; F:GO:0005509; C:GO:0016021; F:GO:0004571; C:GO:0000139; C:GO:0005783; C:GO:0005793; P:GO:1904381	P:carbohydrate metabolic process; C:extracellular exosome; F:calcium ion binding; C:integral component of membrane; F:mannosyl-oligosaccharide 1,2-alpha-mannosidase activity; C:Golgi membrane; C:endoplasmic reticulum; C:endoplasmic reticulum-Golgi intermediate compartment; P:Golgi apparatus mannose trimming	hsa01100;hsa04141;hsa00510	0.0455847	1.79066	↑	0.84
47	P49913	CAMP_HUMAN	Cathelicidin antimicrobial peptide	CAMP	hsa:820	antibacterial humoral response [GO:0019731]; antifungal humoral response [GO:0019732]; antimicrobial humoral immune response mediated by antimicrobial peptide [GO:0061844]; antimicrobial humoral response [GO:0019730]; chronic inflammatory response [GO:0002544]; cytolysis by host of symbiont cells [GO:0051838]; defense response to bacterium [GO:0042742]; defense response to Gram-negative bacterium…	extracellular exosome [GO:0070062]; extracellular region [GO:0005576]; extracellular space [GO:0005615]; intracellular [GO:0005622]; specific granule [GO:0042581]; specific granule lumen [GO:0035580]; tertiary granule lumen [GO:1904724]	-	P08069	P:GO:0008284; C:GO:0042995; P:GO:0045766; P:GO:0044140; C:GO:0070062; P:GO:0071354; C:GO:0042581; P:GO:0071356; P:GO:0050830; P:GO:0050829; P:GO:0045454; P:GO:0051873; P:GO:0002544; C:GO:0005615; F:GO:0005515; P:GO:0002227; P:GO:0071222; P:GO:0001878; C:GO:0005618; P:GO:0001934; C:GO:0016021; P:GO:0071347; P:GO:0019731; P:GO:0071224; P:GO:2000484; P:GO:0019732	P:positive regulation of cell proliferation; C:cell projection; P:positive regulation of angiogenesis; P:negative regulation of growth of symbiont on or near host surface; C:extracellular exosome; P:cellular response to interleukin-6; C:specific granule; P:cellular response to tumor necrosis factor; P:defense response to Gram-positive bacterium; P:defense response to Gram-negative bacterium; P:ce…	hsa05152;hsa04970	0.0215949	2.73356	↑	0.9
48	P08311	CATG_HUMAN	Cathepsin G	CTSG	hsa:1511	angiotensin maturation [GO:0002003]; antibacterial humoral response [GO:0019731]; antimicrobial humoral response [GO:0019730]; cellular protein metabolic process [GO:0044267]; cellular response to lipopolysaccharide [GO:0071222]; defense response to fungus [GO:0050832]; defense response to Gram-negative bacterium [GO:0050829]; extracellular matrix disassembly [GO:0022617]; immune response [GO:000…	azurophil granule lumen [GO:0035578]; cell surface [GO:0009986]; cytoplasmic stress granule [GO:0010494]; extracellular exosome [GO:0070062]; extracellular matrix [GO:0031012]; extracellular region [GO:0005576]; extracellular space [GO:0005615]; nucleus [GO:0005634]; plasma membrane [GO:0005886]; secretory granule [GO:0030141]	heparin binding [GO:0008201]; peptidase activity [GO:0008233]; serine-type endopeptidase activity [GO:0004252]; serine-type peptidase activity [GO:0008236]	Q15323; Q7Z3S9	P:GO:0070946; C:GO:0030141; P:GO:0022617; F:GO:0004252; F:GO:0008201; P:GO:0006468; C:GO:0005886; C:GO:0009986; P:GO:0002003; C:GO:0005634; C:GO:0005615; C:GO:0070062; F:GO:0005515; P:GO:0044130; P:GO:0032496; C:GO:0031012; P:GO:0050832; P:GO:0050778	P:neutrophil mediated killing of gram-positive bacterium; C:secretory granule; P:extracellular matrix disassembly; F:serine-type endopeptidase activity; F:heparin binding; P:protein phosphorylation; C:plasma membrane; C:cell surface; P:angiotensin maturation; C:nucleus; C:extracellular space; C:extracellular exosome; F:protein binding; P:negative regulation of growth of symbiont in host; P:respon…	hsa04080;hsa04614;hsa05146;hsa05322;hsa04142	1.03958e-05	B	↑	1
49	P34931	HS71L_HUMAN	Heat shock 70 kDa protein 1-like	HSPA1L	hsa:3305	binding of sperm to zona pellucida [GO:0007339]; positive regulation of protein targeting to mitochondrion [GO:1903955]; protein refolding [GO:0042026]; regulation of cellular response to heat [GO:1900034]; response to unfolded protein [GO:0006986]	blood microparticle [GO:0072562]; cell body [GO:0044297]; cytosol [GO:0005829]; nucleoplasm [GO:0005654]; zona pellucida receptor complex [GO:0002199]	ATP binding [GO:0005524]; heat shock protein binding [GO:0031072]; ubiquitin protein ligase binding [GO:0031625]; unfolded protein binding [GO:0051082]	O95429; Q9BUN5; Q13233; P19838; Q15750; P04637; Q12933	F:GO:0031072; P:GO:1900034; F:GO:0051082; P:GO:0042026; C:GO:0002199; P:GO:0006986; P:GO:1903955; C:GO:0005654; F:GO:0005524; P:GO:0007339; F:GO:0031625; C:GO:0005759; C:GO:0044297; C:GO:0072562; C:GO:0005829; C:GO:0008180	F:heat shock protein binding; P:regulation of cellular response to heat; F:unfolded protein binding; P:protein refolding; C:zona pellucida receptor complex; P:response to unfolded protein; P:positive regulation of protein targeting to mitochondrion; C:nucleoplasm; F:ATP binding; P:binding of sperm to zona pellucida; F:ubiquitin protein ligase binding; C:mitochondrial matrix; C:cell body; C:blood …	hsa05162;hsa05164;hsa04213;hsa04010;hsa04144;hsa03040;hsa04612;hsa05169;hsa05145;hsa05134;hsa04915;hsa04141	1.03958e-05	B	↑	1
50	P39060	COIA1_HUMAN	Collagen alpha-1(XVIII) chain	COL18A1	hsa:80781	angiogenesis [GO:0001525]; animal organ morphogenesis [GO:0009887]; cell adhesion [GO:0007155]; collagen catabolic process [GO:0030574]; endothelial cell morphogenesis [GO:0001886]; extracellular matrix organization [GO:0030198]; negative regulation of cell proliferation [GO:0008285]; positive regulation of cell migration [GO:0030335]; positive regulation of cell proliferation [GO:0008284]; posit…	basement membrane [GO:0005604]; collagen trimer [GO:0005581]; endoplasmic reticulum lumen [GO:0005788]; extracellular exosome [GO:0070062]; extracellular matrix [GO:0031012]; extracellular region [GO:0005576]; extracellular space [GO:0005615]	identical protein binding [GO:0042802]; metal ion binding [GO:0046872]; structural molecule activity [GO:0005198]	P05067; P19338; Q15113; P21980	F:GO:0042802; C:GO:0005581; P:GO:0008285; P:GO:0008284; F:GO:0005198; P:GO:0007155; P:GO:0007601; P:GO:0009887; C:GO:0005788; P:GO:0051599; C:GO:0005604; C:GO:0005615; C:GO:0070062; P:GO:0001886; F:GO:0046872; P:GO:0001525; P:GO:0042493; P:GO:0030198; P:GO:0030574; P:GO:2000353; P:GO:0030335	F:identical protein binding; C:collagen trimer; P:negative regulation of cell proliferation; P:positive regulation of cell proliferation; F:structural molecule activity; P:cell adhesion; P:visual perception; P:animal organ morphogenesis; C:endoplasmic reticulum lumen; P:response to hydrostatic pressure; C:basement membrane; C:extracellular space; C:extracellular exosome; P:endothelial cell morpho…	hsa04974	0.0378628	2.4901	↑	0.87
51	Q8IY22	CMIP_HUMAN	C-Maf-inducing protein	CMIP	hsa:80790	-	cytosol [GO:0005829]; nucleoplasm [GO:0005654]	-	Q80SY4; P27986	C:GO:0005634; F:GO:0005515; C:GO:0005737	C:nucleus; F:protein binding; C:cytoplasm	-	0.016219	0.301592	↓	0.93
52	P11717	MPRI_HUMAN	Cation-independent mannose-6-phosphate receptor	IGF2R	hsa:3482	animal organ regeneration [GO:0031100]; liver development [GO:0001889]; lysosomal transport [GO:0007041]; membrane organization [GO:0061024]; neutrophil degranulation [GO:0043312]; positive regulation of apoptotic process [GO:0043065]; post-embryonic development [GO:0009791]; receptor-mediated endocytosis [GO:0006898]; response to retinoic acid [GO:0032526]; signal transduction [GO:0007165]; sper…	cell surface [GO:0009986]; clathrin coat [GO:0030118]; clathrin-coated vesicle membrane [GO:0030665]; early endosome [GO:0005769]; endocytic vesicle [GO:0030139]; endosome [GO:0005768]; extracellular exosome [GO:0070062]; focal adhesion [GO:0005925]; Golgi apparatus [GO:0005794]; integral component of plasma membrane [GO:0005887]; late endosome [GO:0005770]; lysosomal membrane [GO:0005765]; membr…	enzyme binding [GO:0019899]; G-protein alpha-subunit binding [GO:0001965]; G-protein coupled receptor activity [GO:0004930]; identical protein binding [GO:0042802]; insulin-like growth factor-activated receptor activity [GO:0005010]; insulin-like growth factor II binding [GO:0031995]; mannose binding [GO:0005537]; phosphoprotein binding [GO:0051219]; receptor activity [GO:0004872]; retinoic acid …	Itself; Q9UJY5; Q9NZ52; P01344; P01344-1; Q6VY07	P:GO:0009791; C:GO:0005770; F:GO:0005010; F:GO:0005215; C:GO:0005887; F:GO:0004930; C:GO:0005769; P:GO:0032526; C:GO:0070062; C:GO:0005925; F:GO:0001965; P:GO:0001889; F:GO:0001948; C:GO:0032588; F:GO:0031995; F:GO:0042802; P:GO:0007186; P:GO:0007041; P:GO:0007283; C:GO:0030140; P:GO:0007169; C:GO:0005641; P:GO:0006898; C:GO:0005765; C:GO:0009986; C:GO:0030118; C:GO:0030139; F:GO:0001972; C:GO:00…	P:post-embryonic development; C:late endosome; F:insulin-like growth factor-activated receptor activity; F:transporter activity; C:integral component of plasma membrane; F:G-protein coupled receptor activity; C:early endosome; P:response to retinoic acid; C:extracellular exosome; C:focal adhesion; F:G-protein alpha-subunit binding; P:liver development; F:glycoprotein binding; C:trans-Golgi networ…	hsa04144;hsa04142	1.03958e-05	B	↑	1
53	Q9NYQ8	FAT2_HUMAN	Protocadherin Fat 2	FAT2	hsa:2196	epithelial cell migration [GO:0010631]; homophilic cell adhesion via plasma membrane adhesion molecules [GO:0007156]	cell-cell adherens junction [GO:0005913]; extracellular exosome [GO:0070062]; integral component of membrane [GO:0016021]; nucleus [GO:0005634]; plasma membrane [GO:0005886]	calcium ion binding [GO:0005509]	-	C:GO:0005634; C:GO:0070062; C:GO:0005913; F:GO:0005509; C:GO:0016021; P:GO:0007156; C:GO:0005886; P:GO:0010631	C:nucleus; C:extracellular exosome; C:cell-cell adherens junction; F:calcium ion binding; C:integral component of membrane; P:homophilic cell adhesion via plasma membrane adhesion molecules; C:plasma membrane; P:epithelial cell migration	-	1.03958e-05	B	↑	1
54	P04066	FUCO_HUMAN	Tissue alpha-L-fucosidase	FUCA1	hsa:2517	fucose metabolic process [GO:0006004]; glycolipid catabolic process [GO:0019377]; glycosaminoglycan catabolic process [GO:0006027]; glycoside catabolic process [GO:0016139]; neutrophil degranulation [GO:0043312]	azurophil granule lumen [GO:0035578]; cytoplasm [GO:0005737]; extracellular exosome [GO:0070062]; extracellular region [GO:0005576]; lysosomal lumen [GO:0043202]	alpha-L-fucosidase activity [GO:0004560]	Q9UHD9	P:GO:0016139; C:GO:0070062; F:GO:0004560; C:GO:0043202; F:GO:0030246; P:GO:0006004; P:GO:0006027	P:glycoside catabolic process; C:extracellular exosome; F:alpha-L-fucosidase activity; C:lysosomal lumen; F:carbohydrate binding; P:fucose metabolic process; P:glycosaminoglycan catabolic process	hsa00511;hsa04142	0.0100469	2.42951	↑	0.93
55	Q10588	BST1_HUMAN	ADP-ribosyl cyclase/cyclic ADP-ribose hydrolase 2	BST1	hsa:683	C-terminal protein lipidation [GO:0006501]; humoral immune response [GO:0006959]; NAD metabolic process [GO:0019674]; neutrophil degranulation [GO:0043312]; positive regulation of B cell proliferation [GO:0030890]; positive regulation of cell proliferation [GO:0008284]; regulation of actin cytoskeleton organization [GO:0032956]; regulation of calcium-mediated signaling [GO:0050848]; regulation of…	anchored component of membrane [GO:0031225]; extracellular exosome [GO:0070062]; extracellular region [GO:0005576]; extrinsic component of membrane [GO:0019898]; plasma membrane [GO:0005886]; specific granule membrane [GO:0035579]; uropod [GO:0001931]	ADP-ribosyl cyclase activity [GO:0061811]; cyclic ADP-ribose hydrolase [GO:0061812]; NAD(P)+ nucleosidase activity [GO:0050135]; NAD+ nucleosidase activity [GO:0003953]; NAD+ nucleotidase, cyclic ADP-ribose generating [GO:0061809]; phosphorus-oxygen lyase activity [GO:0016849]; transferase activity [GO:0016740]	-	P:GO:0007275; F:GO:0016849; C:GO:0005886; P:GO:0006769; F:GO:0003953; C:GO:0070062; F:GO:0050135; P:GO:0046497; P:GO:0006959; P:GO:0030890; C:GO:0019898; F:GO:0016740; C:GO:0031225	P:multicellular organism development; F:phosphorus-oxygen lyase activity; C:plasma membrane; P:nicotinamide metabolic process; F:NAD+ nucleosidase activity; C:extracellular exosome; F:NAD(P)+ nucleosidase activity; P:nicotinate nucleotide metabolic process; P:humoral immune response; P:positive regulation of B cell proliferation; C:extrinsic component of membrane; F:transferase activity; C:anchor…	hsa01100;hsa00760;hsa04970;hsa04972	1.03958e-05	B	↑	1
56	P01344	IGF2_HUMAN	Insulin-like growth factor II	IGF2	hsa:3481	cellular protein metabolic process [GO:0044267]; embryonic placenta development [GO:0001892]; embryonic placenta morphogenesis [GO:0060669]; glucose metabolic process [GO:0006006]; insulin receptor signaling pathway [GO:0008286]; insulin receptor signaling pathway via phosphatidylinositol 3-kinase [GO:0038028]; in utero embryonic development [GO:0001701]; multicellular organism development [GO:00…	extracellular exosome [GO:0070062]; extracellular region [GO:0005576]; plasma membrane [GO:0005886]; platelet alpha granule lumen [GO:0031093]	growth factor activity [GO:0008083]; hormone activity [GO:0005179]; insulin-like growth factor receptor binding [GO:0005159]; insulin receptor binding [GO:0005158]; protein serine/threonine kinase activator activity [GO:0043539]; receptor ligand activity [GO:0048018]	P11717; Q93062	F:GO:0008083; P:GO:0009314; P:GO:0045840; F:GO:0005158; F:GO:0005179; P:GO:0007613; P:GO:0045725; F:GO:0005159; P:GO:0002576; F:GO:0030546; P:GO:0045471; P:GO:0042060; C:GO:0070062; P:GO:0001501; P:GO:0051781; P:GO:0001503; P:GO:0050731; C:GO:0031093; P:GO:0038028; P:GO:0046628; F:GO:0043539; P:GO:0006355; P:GO:0007565; P:GO:0035094; P:GO:0043410; P:GO:0042104; P:GO:0040007; P:GO:0045953; C:GO:00…	F:growth factor activity; P:response to radiation; P:positive regulation of mitotic nuclear division; F:insulin receptor binding; F:hormone activity; P:memory; P:positive regulation of glycogen biosynthetic process; F:insulin-like growth factor receptor binding; P:platelet degranulation; F:receptor activator activity; P:response to ethanol; P:wound healing; C:extracellular exosome; P:skeletal sys…	hsa05205	0.00771423	0.604716	↓	0.89
57	Q14526;Q96JB3	HIC1_HUMAN;HIC2_HUMAN	Hypermethylated in cancer 1 protein;Hypermethylated in cancer 2 protein	HIC1;HIC2	hsa:3090	intrinsic apoptotic signaling pathway in response to DNA damage [GO:0008630]; multicellular organism development [GO:0007275]; negative regulation of transcription by RNA polymerase II [GO:0000122]; negative regulation of Wnt signaling pathway [GO:0030178]; positive regulation of DNA damage response, signal transduction by p53 class mediator [GO:0043517]; regulation of transcription, DNA-template…	chromatin [GO:0000785]; cytosol [GO:0005829]; nucleoplasm [GO:0005654]	DNA binding transcription factor activity [GO:0003700]; histone deacetylase binding [GO:0042826]; metal ion binding [GO:0046872]; RNA polymerase II transcription factor activity, sequence-specific DNA binding [GO:0000981]; sequence-specific DNA binding [GO:0043565]; transcriptional repressor activity, RNA polymerase II transcription regulatory region sequence-specific DNA binding [GO:0001227]	O14497; Q13363; O88712; P56545; P56546; Q9NQB0	P:GO:0043517; F:GO:0042826; P:GO:0007275; C:GO:0000118; F:GO:0043565; P:GO:0008630; P:GO:0006355; C:GO:0000785; P:GO:0000122; C:GO:0005667; F:GO:0003700; C:GO:0005737; F:GO:0046872; P:GO:0030178	P:positive regulation of DNA damage response, signal transduction by p53 class mediator; F:histone deacetylase binding; P:multicellular organism development; C:histone deacetylase complex; F:sequence-specific DNA binding; P:intrinsic apoptotic signaling pathway in response to DNA damage; P:regulation of transcription, DNA-templated; C:chromatin; P:negative regulation of transcription from RNA pol…	-	0.00944419	1.94904	↑	0.89
58	A0A075B6J9	LV218_HUMAN	Immunoglobulin lambda variable 2-18	IGLV2-18	hsa:7441	adaptive immune response [GO:0002250]; immune response [GO:0006955]; immunoglobulin production [GO:0002377]	extracellular space [GO:0005615]; plasma membrane [GO:0005886]	antigen binding [GO:0003823]	-	C:GO:0009897; F:GO:0004252; P:GO:0038095; P:GO:0038096; P:GO:0006898; P:GO:0042742; P:GO:0006910; C:GO:0070062; P:GO:0006911; P:GO:0050871; F:GO:0003823; P:GO:0006958; P:GO:0045087; C:GO:0042571; C:GO:0072562; F:GO:0034987; P:GO:0050853	C:external side of plasma membrane; F:serine-type endopeptidase activity; P:Fc-epsilon receptor signaling pathway; P:Fc-gamma receptor signaling pathway involved in phagocytosis; P:receptor-mediated endocytosis; P:defense response to bacterium; P:phagocytosis, recognition; C:extracellular exosome; P:phagocytosis, engulfment; P:positive regulation of B cell activation; F:antigen binding; P:complem…	-	0.0398996	1.59383	↑	0.85
59	P24592	IBP6_HUMAN	Insulin-like growth factor-binding protein 6	IGFBP6	hsa:3489	cellular protein metabolic process [GO:0044267]; negative regulation of canonical Wnt signaling pathway [GO:0090090]; negative regulation of cell proliferation [GO:0008285]; regulation of cell growth [GO:0001558]; regulation of insulin-like growth factor receptor signaling pathway [GO:0043567]; signal transduction [GO:0007165]	extracellular exosome [GO:0070062]; extracellular region [GO:0005576]; Golgi apparatus [GO:0005794]; insulin-like growth factor binary complex [GO:0042568]	insulin-like growth factor I binding [GO:0031994]; insulin-like growth factor II binding [GO:0031995]; receptor binding [GO:0005102]	Q9UHD9	P:GO:0090090; C:GO:0005615; C:GO:0070062; P:GO:0001558; P:GO:0008285; P:GO:0044267; C:GO:0005794; P:GO:0043567; F:GO:0005102; F:GO:0031994; F:GO:0031995	P:negative regulation of canonical Wnt signaling pathway; C:extracellular space; C:extracellular exosome; P:regulation of cell growth; P:negative regulation of cell proliferation; P:cellular protein metabolic process; C:Golgi apparatus; P:regulation of insulin-like growth factor receptor signaling pathway; F:receptor binding; F:insulin-like growth factor I binding; F:insulin-like growth factor II…	-	1.03958e-05	B	↑	1
60	Q00722	PLCB2_HUMAN	1-phosphatidylinositol 4,5-bisphosphate phosphodiesterase beta-2	PLCB2	hsa:5330	activation of phospholipase C activity [GO:0007202]; G-protein coupled receptor signaling pathway [GO:0007186]; inositol phosphate metabolic process [GO:0043647]; intracellular signal transduction [GO:0035556]; lipid catabolic process [GO:0016042]; phospholipid metabolic process [GO:0006644]; sensory perception of bitter taste [GO:0050913]; Wnt signaling pathway, calcium modulating pathway [GO:00…	cytosol [GO:0005829]	calcium ion binding [GO:0005509]; phosphatidylinositol phospholipase C activity [GO:0004435]; phospholipase C activity [GO:0004629]; signal transducer activity [GO:0004871]	-	F:GO:0004435; P:GO:0043647; P:GO:0035556; F:GO:0005509; P:GO:0009395; P:GO:0007223; P:GO:0050913; C:GO:0005829; P:GO:0007202; F:GO:0004871; P:GO:0035556; P:GO:0046339	F:phosphatidylinositol phospholipase C activity; P:inositol phosphate metabolic process; P:intracellular signal transduction; F:calcium ion binding; P:phospholipid catabolic process; P:Wnt signaling pathway, calcium modulating pathway; P:sensory perception of bitter taste; C:cytosol; P:activation of phospholipase C activity; F:signal transducer activity; P:intracellular signal transduction; P:dia…	hsa01100;hsa04020;hsa04971;hsa04310;hsa04916;hsa05200;hsa04911;hsa04022;hsa04015;hsa04062;hsa04071;hsa04922;hsa04921;hsa04072;hsa05143;hsa05146;hsa04261;hsa04728;hsa05142;hsa04750;hsa04933;hsa05010;hsa04270;hsa04540;hsa04611;hsa04713;hsa04720;hsa04723;hsa04724;hsa04725;hsa04912;hsa04915;hsa04918;hsa04925;hsa04970;hsa04972;hsa04726;hsa04730;hsa04919;hsa05016;hsa04742;hsa04924;hsa04961;hsa04973;hsa…	0.0238174	0.368262	↓	0.89
61	Q8N271	PROM2_HUMAN	Prominin-2	PROM2	hsa:150696	negative regulation of caveolin-mediated endocytosis [GO:2001287]; negative regulation of pinocytosis [GO:0048550]; positive regulation of cell projection organization [GO:0031346]; positive regulation of protein phosphorylation [GO:0001934]; regulation of GTPase activity [GO:0043087]	apical plasma membrane [GO:0016324]; basolateral plasma membrane [GO:0016323]; cell projection [GO:0042995]; cell surface [GO:0009986]; ciliary membrane [GO:0060170]; cilium [GO:0005929]; cytoplasmic vesicle [GO:0031410]; extracellular exosome [GO:0070062]; integral component of plasma membrane [GO:0005887]; microspike [GO:0044393]; microvillus [GO:0005902]; microvillus membrane [GO:0031528]; pro…	cholesterol binding [GO:0015485]	-	C:GO:0071914; F:GO:0015485; C:GO:0009986; C:GO:0005887; C:GO:0031528; P:GO:0048550; C:GO:0044393; C:GO:0070062; C:GO:0045121; P:GO:0001934; P:GO:0043087; C:GO:0031410; C:GO:0060170; P:GO:2001287; C:GO:0016323; P:GO:2000369; C:GO:0016324; P:GO:0031346	C:prominosome; F:cholesterol binding; C:cell surface; C:integral component of plasma membrane; C:microvillus membrane; P:negative regulation of pinocytosis; C:microspike; C:extracellular exosome; C:membrane raft; P:positive regulation of protein phosphorylation; P:regulation of GTPase activity; C:cytoplasmic vesicle; C:ciliary membrane; P:negative regulation of caveolin-mediated endocytosis; C:ba…	-	0.0495777	0.437978	↓	0.86
62	P00390	GSHR_HUMAN	Glutathione reductase, mitochondrial	GSR	hsa:2936	cell redox homeostasis [GO:0045454]; cellular response to oxidative stress [GO:0034599]; glutathione metabolic process [GO:0006749]; nucleobase-containing small molecule interconversion [GO:0015949]	cytosol [GO:0005829]; external side of plasma membrane [GO:0009897]; extracellular exosome [GO:0070062]; mitochondrial matrix [GO:0005759]	electron transfer activity [GO:0009055]; flavin adenine dinucleotide binding [GO:0050660]; glutathione-disulfide reductase activity [GO:0004362]; NADP binding [GO:0050661]	-	P:GO:0006094; F:GO:0009055; C:GO:0009897; F:GO:0004362; P:GO:0045454; P:GO:0000302; F:GO:0050661; P:GO:0006118; C:GO:0070062; C:GO:0005759; F:GO:0050660; P:GO:0006749; P:GO:0015949; C:GO:0005829; P:GO:0055114	P:gluconeogenesis; F:electron carrier activity; C:external side of plasma membrane; F:glutathione-disulfide reductase activity; P:cell redox homeostasis; P:response to reactive oxygen species; F:NADP binding; P:obsolete electron transport; C:extracellular exosome; C:mitochondrial matrix; F:flavin adenine dinucleotide binding; P:glutathione metabolic process; P:nucleobase-containing small molecule…	hsa04918;hsa00480	1.03958e-05	B	↑	1
63	P13598	ICAM2_HUMAN	Intercellular adhesion molecule 2	ICAM2	hsa:3384	cell adhesion [GO:0007155]; cell-cell adhesion [GO:0098609]; extracellular matrix organization [GO:0030198]; regulation of immune response [GO:0050776]; stimulatory C-type lectin receptor signaling pathway [GO:0002223]	cleavage furrow [GO:0032154]; extracellular exosome [GO:0070062]; integral component of plasma membrane [GO:0005887]; membrane [GO:0016020]; microvillus [GO:0005902]; plasma membrane [GO:0005886]; uropod [GO:0001931]	integrin binding [GO:0005178]	-	P:GO:0016337; C:GO:0070062; C:GO:0001931; P:GO:0030198; F:GO:0005178; C:GO:0008305; P:GO:0002223	P:single organismal cell-cell adhesion; C:extracellular exosome; C:uropod; P:extracellular matrix organization; F:integrin binding; C:integrin complex; P:stimulatory C-type lectin receptor signaling pathway	hsa04514;hsa04650	0.0131115	2.70145	↑	0.98
64	Q13201	MMRN1_HUMAN	Multimerin-1	MMRN1	hsa:22915	blood coagulation [GO:0007596]; cell adhesion [GO:0007155]; platelet degranulation [GO:0002576]	extracellular matrix [GO:0031012]; extracellular region [GO:0005576]; platelet alpha granule lumen [GO:0031093]	calcium ion binding [GO:0005509]	-	C:GO:0031093; P:GO:0002576; F:GO:0005515; F:GO:0005509; P:GO:0007155; P:GO:0007596; C:GO:0005576	C:platelet alpha granule lumen; P:platelet degranulation; F:protein binding; F:calcium ion binding; P:cell adhesion; P:blood coagulation; C:extracellular region	-	1.03958e-05	B	↑	1
65	P01033	TIMP1_HUMAN	Metalloproteinase inhibitor 1	TIMP1	hsa:7076	aging [GO:0007568]; cartilage development [GO:0051216]; cell activation [GO:0001775]; cellular protein metabolic process [GO:0044267]; cytokine-mediated signaling pathway [GO:0019221]; extracellular matrix disassembly [GO:0022617]; negative regulation of apoptotic process [GO:0043066]; negative regulation of catalytic activity [GO:0043086]; negative regulation of endopeptidase activity [GO:001095…	basement membrane [GO:0005604]; endoplasmic reticulum lumen [GO:0005788]; extracellular exosome [GO:0070062]; extracellular region [GO:0005576]; extracellular space [GO:0005615]; platelet alpha granule lumen [GO:0031093]; proteinaceous extracellular matrix [GO:0005578]	cytokine activity [GO:0005125]; growth factor activity [GO:0008083]; metalloendopeptidase inhibitor activity [GO:0008191]; protease binding [GO:0002020]; zinc ion binding [GO:0008270]	P08962; P20908; P14780	C:GO:0031093; P:GO:0034097; F:GO:0008083; P:GO:2001044; P:GO:1901164; C:GO:0005581; P:GO:0022617; P:GO:0008284; F:GO:0002020; F:GO:0005125; P:GO:0007568; P:GO:0043434; P:GO:0040007; P:GO:0002576; C:GO:0005604; C:GO:0005615; P:GO:0001775; P:GO:0042060; C:GO:0070062; F:GO:0046872; P:GO:0051045; P:GO:0043066; F:GO:0008191; P:GO:0051216	C:platelet alpha granule lumen; P:response to cytokine; F:growth factor activity; P:regulation of integrin-mediated signaling pathway; P:negative regulation of trophoblast cell migration; C:collagen trimer; P:extracellular matrix disassembly; P:positive regulation of cell proliferation; F:protease binding; F:cytokine activity; P:aging; P:response to peptide hormone; P:growth; P:platelet degranula…	hsa04066	1.03958e-05	B	↑	1
66	Q08830	FGL1_HUMAN	Fibrinogen-like protein 1	FGL1	hsa:2267	-	extracellular exosome [GO:0070062]; fibrinogen complex [GO:0005577]	-	-	C:GO:0070062; C:GO:0005577	C:extracellular exosome; C:fibrinogen complex	-	1.03958e-05	B	↑	1
67	P01597	KV139_HUMAN;KVD39_HUMAN	Immunoglobulin kappa variable 1-39;Immunoglobulin kappa variable 1D-39	IGKV1-39;IGKV1D-39	hsa:102725018	complement activation [GO:0006956]; complement activation, classical pathway [GO:0006958]; Fc-epsilon receptor signaling pathway [GO:0038095]; Fc-gamma receptor signaling pathway involved in phagocytosis [GO:0038096]; immune response [GO:0006955]; leukocyte migration [GO:0050900]; receptor-mediated endocytosis [GO:0006898]; regulation of complement activation [GO:0030449]; regulation of immune re…	blood microparticle [GO:0072562]; extracellular exosome [GO:0070062]; extracellular region [GO:0005576]; plasma membrane [GO:0005886]	antigen binding [GO:0003823]; serine-type endopeptidase activity [GO:0004252]	-	C:GO:0019814; C:GO:0070062; F:GO:0003823; P:GO:0006958; F:GO:0004252; P:GO:0038095; P:GO:0038096; P:GO:0006898; C:GO:0005886	C:immunoglobulin complex; C:extracellular exosome; F:antigen binding; P:complement activation, classical pathway; F:serine-type endopeptidase activity; P:Fc-epsilon receptor signaling pathway; P:Fc-gamma receptor signaling pathway involved in phagocytosis; P:receptor-mediated endocytosis; C:plasma membrane	-	0.0238174	1.96906	↑	0.84
68	Q15063	POSTN_HUMAN	Periostin	POSTN	hsa:10631	bone regeneration [GO:1990523]; cell adhesion [GO:0007155]; cellular response to fibroblast growth factor stimulus [GO:0044344]; cellular response to transforming growth factor beta stimulus [GO:0071560]; cellular response to tumor necrosis factor [GO:0071356]; cellular response to vitamin K [GO:0071307]; extracellular matrix organization [GO:0030198]; negative regulation of cell-matrix adhesion …	extracellular matrix [GO:0031012]; extracellular space [GO:0005615]; neuromuscular junction [GO:0031594]; proteinaceous extracellular matrix [GO:0005578]; trans-Golgi network [GO:0005802]	heparin binding [GO:0008201]; metal ion binding [GO:0046872]	-	F:GO:0050839; P:GO:0003073; F:GO:0008201; C:GO:0005578; P:GO:0009612; C:GO:0005802; P:GO:0001501; P:GO:0001666; P:GO:1990523; C:GO:0031594; P:GO:0071356; P:GO:0014911; P:GO:0014850; P:GO:0008593; P:GO:0044344; P:GO:1900025; P:GO:1904209; P:GO:0071560; C:GO:0005615; P:GO:0001953; F:GO:0046872; P:GO:1990138; P:GO:0030198; P:GO:0032355; P:GO:0071307	F:cell adhesion molecule binding; P:regulation of systemic arterial blood pressure; F:heparin binding; C:proteinaceous extracellular matrix; P:response to mechanical stimulus; C:trans-Golgi network; P:skeletal system development; P:response to hypoxia; P:bone regeneration; C:neuromuscular junction; P:cellular response to tumor necrosis factor; P:positive regulation of smooth muscle cell migration…	-	1.03958e-05	B	↑	1
69	P30479	1B41_HUMAN	HLA class I histocompatibility antigen, B-41 alpha chain	HLA-B	hsa:3106	antigen processing and presentation of exogenous peptide antigen via MHC class I, TAP-dependent [GO:0002479]; antigen processing and presentation of exogenous peptide antigen via MHC class I, TAP-independent [GO:0002480]; antigen processing and presentation of peptide antigen via MHC class I [GO:0002474]; interferon-gamma-mediated signaling pathway [GO:0060333]; regulation of immune response [GO:…	cell surface [GO:0009986]; early endosome membrane [GO:0031901]; endoplasmic reticulum [GO:0005783]; ER to Golgi transport vesicle membrane [GO:0012507]; Golgi apparatus [GO:0005794]; Golgi membrane [GO:0000139]; integral component of lumenal side of endoplasmic reticulum membrane [GO:0071556]; MHC class I protein complex [GO:0042612]; phagocytic vesicle membrane [GO:0030670]; plasma membrane [GO…	peptide antigen binding [GO:0042605]	-	C:GO:0019814; F:GO:0042605; P:GO:0060333; P:GO:0002480; C:GO:0000139; C:GO:0009986; C:GO:0042612; P:GO:0060337; C:GO:0031901; P:GO:0002479; C:GO:0012507; C:GO:0071556; P:GO:0016032; C:GO:0030670; P:GO:0050776	C:immunoglobulin complex; F:peptide antigen binding; P:interferon-gamma-mediated signaling pathway; P:antigen processing and presentation of exogenous peptide antigen via MHC class I, TAP-independent; C:Golgi membrane; C:cell surface; C:MHC class I protein complex; P:type I interferon signaling pathway; C:early endosome membrane; P:antigen processing and presentation of exogenous peptide antigen …	hsa04514;hsa04650;hsa05168;hsa05320;hsa05166;hsa04144;hsa04145;hsa04612;hsa04940;hsa05169;hsa05203;hsa05330;hsa05332;hsa05416	1.03958e-05	B	↑	1
70	Q7Z7G0	TARSH_HUMAN	Target of Nesh-SH3	ABI3BP	hsa:25890	extracellular matrix organization [GO:0030198]; positive regulation of cell-substrate adhesion [GO:0010811]	extracellular matrix [GO:0031012]; extracellular region [GO:0005576]; extracellular space [GO:0005615]; interstitial matrix [GO:0005614]	collagen binding [GO:0005518]; heparin binding [GO:0008201]	-	C:GO:0005615; C:GO:0005614; F:GO:0005518; C:GO:0005581; P:GO:0030198; F:GO:0008201; P:GO:0010811	C:extracellular space; C:interstitial matrix; F:collagen binding; C:collagen trimer; P:extracellular matrix organization; F:heparin binding; P:positive regulation of cell-substrate adhesion	-	1.03958e-05	B	↑	1
71	A0A0C4DH32	HV320_HUMAN	Immunoglobulin heavy variable 3-20	IGHV3-20	hsa:101928039	B cell receptor signaling pathway [GO:0050853]; complement activation, classical pathway [GO:0006958]; defense response to bacterium [GO:0042742]; innate immune response [GO:0045087]; phagocytosis, engulfment [GO:0006911]; phagocytosis, recognition [GO:0006910]; positive regulation of B cell activation [GO:0050871]	blood microparticle [GO:0072562]; external side of plasma membrane [GO:0009897]; immunoglobulin complex, circulating [GO:0042571]	antigen binding [GO:0003823]; immunoglobulin receptor binding [GO:0034987]	-	C:GO:0009897; F:GO:0004252; P:GO:0038095; P:GO:0038096; P:GO:0006898; P:GO:0042742; P:GO:0006910; C:GO:0070062; P:GO:0006911; P:GO:0050871; F:GO:0003823; P:GO:0006958; P:GO:0045087; C:GO:0042571; C:GO:0072562; F:GO:0034987; P:GO:0050853	C:external side of plasma membrane; F:serine-type endopeptidase activity; P:Fc-epsilon receptor signaling pathway; P:Fc-gamma receptor signaling pathway involved in phagocytosis; P:receptor-mediated endocytosis; P:defense response to bacterium; P:phagocytosis, recognition; C:extracellular exosome; P:phagocytosis, engulfment; P:positive regulation of B cell activation; F:antigen binding; P:complem…	-	1.03958e-05	B	↑	1
72	Q9NW64	RBM22_HUMAN	Pre-mRNA-splicing factor RBM22	RBM22	hsa:55696	cellular response to drug [GO:0035690]; mRNA cis splicing, via spliceosome [GO:0045292]; mRNA splicing, via spliceosome [GO:0000398]; positive regulation of protein export from nucleus [GO:0046827]; positive regulation of protein import into nucleus [GO:0042307]; positive regulation of RNA splicing [GO:0033120]; protein import into nucleus, translocation [GO:0000060]; spliceosomal snRNP assembly …	catalytic step 2 spliceosome [GO:0071013]; cytoplasm [GO:0005737]; nucleoplasm [GO:0005654]; nucleus [GO:0005634]; Prp19 complex [GO:0000974]; U2-type catalytic step 1 spliceosome [GO:0071006]; U2-type catalytic step 2 spliceosome [GO:0071007]	calcium-dependent protein binding [GO:0048306]; metal ion binding [GO:0046872]; pre-mRNA binding [GO:0036002]; RNA binding [GO:0003723]; U6 snRNA binding [GO:0017070]	Q53EZ4	F:GO:0036002; P:GO:0090316; P:GO:0035690; P:GO:0033120; F:GO:0048306; C:GO:0000974; F:GO:0005487; C:GO:0005654; F:GO:0003723; P:GO:0000387; F:GO:0000166; F:GO:0017070; P:GO:0045292; C:GO:0005737; F:GO:0046872; P:GO:0000060; C:GO:0071006; C:GO:0071007	F:pre-mRNA binding; P:positive regulation of intracellular protein transport; P:cellular response to drug; P:positive regulation of RNA splicing; F:calcium-dependent protein binding; C:Prp19 complex; F:nucleocytoplasmic transporter activity; C:nucleoplasm; F:RNA binding; P:spliceosomal snRNP assembly; F:nucleotide binding; F:U6 snRNA binding; P:mRNA cis splicing, via spliceosome; C:cytoplasm; F:m…	hsa03040	1.03958e-05	B	↑	1
73	P05062	ALDOB_HUMAN	Fructose-bisphosphate aldolase B	ALDOB	hsa:229	canonical glycolysis [GO:0061621]; fructose 1,6-bisphosphate metabolic process [GO:0030388]; fructose catabolic process to hydroxyacetone phosphate and glyceraldehyde-3-phosphate [GO:0061624]; fructose metabolic process [GO:0006000]; gluconeogenesis [GO:0006094]; glycolytic process [GO:0006096]; NADH oxidation [GO:0006116]; positive regulation of ATPase activity [GO:0032781]; vacuolar proton-tran…	centriolar satellite [GO:0034451]; cytosol [GO:0005829]; extracellular exosome [GO:0070062]; microtubule organizing center [GO:0005815]	ATPase binding [GO:0051117]; cytoskeletal protein binding [GO:0008092]; fructose-1-phosphate aldolase activity [GO:0061609]; fructose binding [GO:0070061]; fructose-bisphosphate aldolase activity [GO:0004332]; identical protein binding [GO:0042802]	Q8NFJ9; Q9BXC9; Q96RK4; Q8IWZ6	P:GO:0010043; P:GO:0006020; P:GO:0009750; C:GO:0034451; P:GO:0042594; P:GO:0043200; P:GO:0051591; P:GO:0032869; C:GO:0030868; F:GO:0070061; C:GO:0030867; C:GO:0070062; P:GO:0001889; P:GO:0051384; C:GO:0005829; F:GO:0031210; P:GO:0070741; P:GO:0030388; P:GO:0006094; F:GO:0042802; P:GO:0006098; P:GO:0032781; P:GO:0006013; P:GO:0046688; P:GO:0006116; P:GO:0061621; F:GO:0004332; C:GO:0005886; C:GO:00…	P:response to zinc ion; P:inositol metabolic process; P:response to fructose; C:centriolar satellite; P:response to starvation; P:response to amino acid; P:response to cAMP; P:cellular response to insulin stimulus; C:smooth endoplasmic reticulum membrane; F:fructose binding; C:rough endoplasmic reticulum membrane; C:extracellular exosome; P:liver development; P:response to glucocorticoid; C:cytos…	hsa01100;hsa00030;hsa01200;hsa01230;hsa00010;hsa00051	1.03958e-05	B	↑	1
74	P01762	HV311_HUMAN	Immunoglobulin heavy variable 3-11	IGHV3-11	hsa:101928039	complement activation [GO:0006956]; complement activation, classical pathway [GO:0006958]; Fc-epsilon receptor signaling pathway [GO:0038095]; Fc-gamma receptor signaling pathway involved in phagocytosis [GO:0038096]; immune response [GO:0006955]; leukocyte migration [GO:0050900]; receptor-mediated endocytosis [GO:0006898]; regulation of complement activation [GO:0030449]; regulation of immune re…	extracellular region [GO:0005576]; plasma membrane [GO:0005886]	antigen binding [GO:0003823]; serine-type endopeptidase activity [GO:0004252]	-	C:GO:0009897; F:GO:0004252; P:GO:0038095; P:GO:0038096; P:GO:0006898; P:GO:0042742; P:GO:0006910; C:GO:0070062; P:GO:0006911; P:GO:0050871; F:GO:0003823; P:GO:0006958; P:GO:0045087; C:GO:0042571; C:GO:0072562; F:GO:0034987; P:GO:0050853	C:external side of plasma membrane; F:serine-type endopeptidase activity; P:Fc-epsilon receptor signaling pathway; P:Fc-gamma receptor signaling pathway involved in phagocytosis; P:receptor-mediated endocytosis; P:defense response to bacterium; P:phagocytosis, recognition; C:extracellular exosome; P:phagocytosis, engulfment; P:positive regulation of B cell activation; F:antigen binding; P:complem…	-	0.0086661	2.27035	↑	0.92
75	P12830	CADH1_HUMAN	Cadherin-1	CDH1	hsa:999	adherens junction organization [GO:0034332]; cell-cell adhesion [GO:0098609]; cellular response to indole-3-methanol [GO:0071681]; cellular response to lithium ion [GO:0071285]; entry of bacterium into host cell [GO:0035635]; extracellular matrix disassembly [GO:0022617]; extracellular matrix organization [GO:0030198]; homophilic cell adhesion via plasma membrane adhesion molecules [GO:0007156]; …	actin cytoskeleton [GO:0015629]; apical junction complex [GO:0043296]; catenin complex [GO:0016342]; cell-cell adherens junction [GO:0005913]; cell junction [GO:0030054]; cytoplasmic side of plasma membrane [GO:0009898]; endosome [GO:0005768]; extracellular exosome [GO:0070062]; extracellular region [GO:0005576]; flotillin complex [GO:0016600]; integral component of membrane [GO:0016021]; lamelli…	ankyrin binding [GO:0030506]; beta-catenin binding [GO:0008013]; cadherin binding [GO:0045296]; calcium ion binding [GO:0005509]; cell adhesion molecule binding [GO:0050839]; gamma-catenin binding [GO:0045295]; GTPase activating protein binding [GO:0032794]; identical protein binding [GO:0042802]	Itself; Q9JIY2; P30260; P35221; P35222; Q9H8V3; P00533; P11362; P0DJM0; Q9UHB6; P62136; Q15139; P12931; Q68CZ2	C:GO:0016328; P:GO:0034332; P:GO:0022408; F:GO:0050839; P:GO:0007156; P:GO:0042993; P:GO:0009636; C:GO:0009898; F:GO:0045295; C:GO:0005802; C:GO:0005768; C:GO:0070062; C:GO:0005925; F:GO:0030506; P:GO:0045893; F:GO:0005509; C:GO:0043296; F:GO:0001948; C:GO:0016235; C:GO:0030864; C:GO:0030027; P:GO:0031175; P:GO:0022617; P:GO:0090002; F:GO:0008013; P:GO:0021983; P:GO:0071285; P:GO:0071681; P:GO:00…	C:lateral plasma membrane; P:adherens junction organization; P:negative regulation of cell-cell adhesion; F:cell adhesion molecule binding; P:homophilic cell adhesion via plasma membrane adhesion molecules; P:positive regulation of transcription factor import into nucleus; P:response to toxic substance; C:cytoplasmic side of plasma membrane; F:gamma-catenin binding; C:trans-Golgi network; C:endos…	hsa04514;hsa04390;hsa05200;hsa04015;hsa05218;hsa05100;hsa05130;hsa05219;hsa05213;hsa05216;hsa04520	1.03958e-05	B	↑	1
76	P13984	T2FB_HUMAN	General transcription factor IIF subunit 2	GTF2F2	hsa:2963	7-methylguanosine mRNA capping [GO:0006370]; fibroblast growth factor receptor signaling pathway [GO:0008543]; mRNA splicing, via spliceosome [GO:0000398]; positive regulation of transcription elongation from RNA polymerase II promoter [GO:0032968]; positive regulation of transcription initiation from RNA polymerase II promoter [GO:0060261]; positive regulation of viral transcription [GO:0050434]…	microtubule cytoskeleton [GO:0015630]; nucleoplasm [GO:0005654]; nucleus [GO:0005634]; transcriptional preinitiation complex [GO:0097550]; transcription factor TFIIF complex [GO:0005674]	ATP binding [GO:0005524]; DNA binding [GO:0003677]; helicase activity [GO:0004386]; transcription factor activity, core RNA polymerase II binding [GO:0000991]	P35269; P46776; Q8WW35; O94763	C:GO:0015630; P:GO:0006370; P:GO:0008543; F:GO:0004386; P:GO:0042795; C:GO:0005675; C:GO:0005674; P:GO:0000398; P:GO:0045899; F:GO:0000991; P:GO:0032968; F:GO:0003677; F:GO:0005524; F:GO:0005515; P:GO:0050434	C:microtubule cytoskeleton; P:7-methylguanosine mRNA capping; P:fibroblast growth factor receptor signaling pathway; F:helicase activity; P:snRNA transcription from RNA polymerase II promoter; C:holo TFIIH complex; C:transcription factor TFIIF complex; P:mRNA splicing, via spliceosome; P:positive regulation of RNA polymerase II transcriptional preinitiation complex assembly; F:transcription facto…	hsa03022	1.03958e-05	B	↑	1
77	O75594	PGRP1_HUMAN	Peptidoglycan recognition protein 1	PGLYRP1	hsa:8993	antimicrobial humoral immune response mediated by antimicrobial peptide [GO:0061844]; antimicrobial humoral response [GO:0019730]; defense response to Gram-positive bacterium [GO:0050830]; detection of bacterium [GO:0016045]; growth of symbiont in host [GO:0044117]; innate immune response [GO:0045087]; killing of cells of other organism [GO:0031640]; negative regulation of inflammatory response […	extracellular exosome [GO:0070062]; extracellular region [GO:0005576]; phagocytic vesicle lumen [GO:0097013]; specific granule lumen [GO:0035580]; tertiary granule lumen [GO:1904724]	N-acetylmuramoyl-L-alanine amidase activity [GO:0008745]; peptidoglycan binding [GO:0042834]; peptidoglycan receptor activity [GO:0016019]; zinc ion binding [GO:0008270]	-	F:GO:0016019; F:GO:0042834; F:GO:0008270; P:GO:0007165; P:GO:0009253; P:GO:0050728; P:GO:0009252; C:GO:0009274; P:GO:0044117; F:GO:0008745; C:GO:0070062; P:GO:0032827; P:GO:0045087; P:GO:0016045; P:GO:0032689; P:GO:0050830	F:peptidoglycan receptor activity; F:peptidoglycan binding; F:zinc ion binding; P:signal transduction; P:peptidoglycan catabolic process; P:negative regulation of inflammatory response; P:peptidoglycan biosynthetic process; C:peptidoglycan-based cell wall; P:growth of symbiont in host; F:N-acetylmuramoyl-L-alanine amidase activity; C:extracellular exosome; P:negative regulation of natural killer …	-	1.03958e-05	B	↑	1
78	P01814	HV270_HUMAN	Immunoglobulin heavy variable 2-70	IGHV2-70	hsa:102723407	complement activation [GO:0006956]; complement activation, classical pathway [GO:0006958]; Fc-epsilon receptor signaling pathway [GO:0038095]; Fc-gamma receptor signaling pathway involved in phagocytosis [GO:0038096]; immune response [GO:0006955]; leukocyte migration [GO:0050900]; receptor-mediated endocytosis [GO:0006898]; regulation of complement activation [GO:0030449]; regulation of immune re…	extracellular region [GO:0005576]; plasma membrane [GO:0005886]	antigen binding [GO:0003823]; serine-type endopeptidase activity [GO:0004252]	-	C:GO:0019814; F:GO:0003823; P:GO:0006958; F:GO:0004252; P:GO:0038095; P:GO:0038096; C:GO:0005576; P:GO:0006898; C:GO:0005886	C:immunoglobulin complex; F:antigen binding; P:complement activation, classical pathway; F:serine-type endopeptidase activity; P:Fc-epsilon receptor signaling pathway; P:Fc-gamma receptor signaling pathway involved in phagocytosis; C:extracellular region; P:receptor-mediated endocytosis; C:plasma membrane	hsa05202;hsa04020;hsa04151;hsa04650;hsa05152;hsa05162;hsa05320;hsa05310;hsa04145;hsa05169;hsa05330;hsa05416;hsa04672;hsa04064;hsa04072;hsa04640;hsa04662;hsa04664;hsa04666;hsa05140;hsa05143;hsa05146;hsa05150;hsa05322;hsa05323;hsa05340;hsa05414	1.03958e-05	B	↑	1
79	P61769	B2MG_HUMAN	Beta-2-microglobulin	B2M	hsa:567	antibacterial humoral response [GO:0019731]; antigen processing and presentation of endogenous peptide antigen via MHC class I [GO:0019885]; antigen processing and presentation of exogenous peptide antigen via MHC class I, TAP-dependent [GO:0002479]; antigen processing and presentation of exogenous peptide antigen via MHC class I, TAP-independent [GO:0002480]; antigen processing and presentation …	cytosol [GO:0005829]; early endosome lumen [GO:0031905]; early endosome membrane [GO:0031901]; endoplasmic reticulum lumen [GO:0005788]; ER to Golgi transport vesicle membrane [GO:0012507]; external side of plasma membrane [GO:0009897]; extracellular exosome [GO:0070062]; extracellular region [GO:0005576]; extracellular space [GO:0005615]; focal adhesion [GO:0005925]; Golgi apparatus [GO:0005794]…	identical protein binding [GO:0042802]	Itself; P06126; P29016; Q9BZW8; Q30201; P01892; P03989; Q95460-1; P12004	P:GO:0055072; P:GO:1904434; C:GO:0009897; P:GO:0002480; P:GO:0002481; P:GO:1904437; C:GO:0000139; P:GO:0003254; P:GO:0071281; C:GO:0042612; C:GO:0005788; P:GO:0002479; C:GO:0070062; C:GO:0005925; P:GO:0010977; P:GO:0050690; F:GO:0001948; P:GO:0019885; P:GO:0048260; P:GO:0050830; F:GO:0042802; P:GO:0060333; P:GO:0050829; P:GO:0033077; P:GO:1903991; P:GO:1900121; P:GO:0044267; P:GO:0046686; P:GO:00…	P:iron ion homeostasis; P:positive regulation of ferrous iron binding; C:external side of plasma membrane; P:antigen processing and presentation of exogenous peptide antigen via MHC class I, TAP-independent; P:antigen processing and presentation of exogenous protein antigen via MHC class Ib, TAP-dependent; P:positive regulation of transferrin receptor binding; C:Golgi membrane; P:regulation of me…	hsa04612	0.0208197	1.85211	↑	0.84
80	Q8IU68	TMC8_HUMAN	Transmembrane channel-like protein 8	TMC8	hsa:147138	ion transport [GO:0006811]; negative regulation of protein binding [GO:0032091]; negative regulation of protein oligomerization [GO:0032460]; regulation of cell growth [GO:0001558]; regulation of extrinsic apoptotic signaling pathway via death domain receptors [GO:1902041]; zinc ion homeostasis [GO:0055069]	cytoplasm [GO:0005737]; endoplasmic reticulum [GO:0005783]; endoplasmic reticulum membrane [GO:0005789]; extracellular exosome [GO:0070062]; extracellular space [GO:0005615]; Golgi apparatus [GO:0005794]; integral component of membrane [GO:0016021]; nuclear membrane [GO:0031965]	receptor binding [GO:0005102]	-	P:GO:1902041; P:GO:0032460; C:GO:0005794; F:GO:0005102; P:GO:0032091; C:GO:0005789; C:GO:0005615; C:GO:0031965; P:GO:0006811; C:GO:0070062; P:GO:0001558; C:GO:0016021; P:GO:0055069	P:regulation of extrinsic apoptotic signaling pathway via death domain receptors; P:negative regulation of protein oligomerization; C:Golgi apparatus; F:receptor binding; P:negative regulation of protein binding; C:endoplasmic reticulum membrane; C:extracellular space; C:nuclear membrane; P:ion transport; C:extracellular exosome; P:regulation of cell growth; C:integral component of membrane; P:zi…	-	0.0238174	1.82205	↑	0.9
81	Q15036	SNX17_HUMAN	Sorting nexin-17	SNX17	hsa:9784	aorta development [GO:0035904]; cardiac septum development [GO:0003279]; cholesterol catabolic process [GO:0006707]; coronary vasculature development [GO:0060976]; endosomal transport [GO:0016197]; intracellular protein transport [GO:0006886]; receptor-mediated endocytosis [GO:0006898]; regulation of endocytosis [GO:0030100]; retrograde transport, endosome to plasma membrane [GO:1990126]; signal …	cytoplasmic vesicle [GO:0031410]; cytoplasmic vesicle membrane [GO:0030659]; cytosol [GO:0005829]; early endosome [GO:0005769]; endosome [GO:0005768]; endosome membrane [GO:0010008]; Golgi apparatus [GO:0005794]; intracellular membrane-bounded organelle [GO:0043231]; membrane [GO:0016020]; protein complex [GO:0043234]	low-density lipoprotein particle receptor binding [GO:0050750]; phosphatidylinositol binding [GO:0035091]; protein C-terminus binding [GO:0008022]; receptor binding [GO:0005102]	P16333; P19174	F:GO:0008022; P:GO:0007165; F:GO:0035091; P:GO:0060976; C:GO:0005794; C:GO:0043234; P:GO:0006886; P:GO:0006898; P:GO:0003279; C:GO:0005769; C:GO:0030659; F:GO:0050750; P:GO:0006707; P:GO:1990126; P:GO:0035904; C:GO:0005829; C:GO:0010008; P:GO:0030100	F:protein C-terminus binding; P:signal transduction; F:phosphatidylinositol binding; P:coronary vasculature development; C:Golgi apparatus; C:protein complex; P:intracellular protein transport; P:receptor-mediated endocytosis; P:cardiac septum development; C:early endosome; C:cytoplasmic vesicle membrane; F:low-density lipoprotein particle receptor binding; P:cholesterol catabolic process; P:retr…	-	1.03958e-05	B	↑	1
82	Q96BQ1	FAM3D_HUMAN	Protein FAM3D	FAM3D	hsa:131177	negative regulation of insulin secretion [GO:0046676]	extracellular region [GO:0005576]	cytokine activity [GO:0005125]	-	P:GO:0007165; C:GO:0016021; P:GO:0046676; C:GO:0005576; F:GO:0005125	P:signal transduction; C:integral component of membrane; P:negative regulation of insulin secretion; C:extracellular region; F:cytokine activity	-	0.0386874	1.99352	↑	0.83
83	Q5JPH6	SYEM_HUMAN	Probable glutamate--tRNA ligase, mitochondrial	EARS2	hsa:124454	glutamyl-tRNA aminoacylation [GO:0006424]; tRNA aminoacylation for mitochondrial protein translation [GO:0070127]	mitochondrial matrix [GO:0005759]; mitochondrion [GO:0005739]	ATP binding [GO:0005524]; glutamate-tRNA(Gln) ligase activity [GO:0050561]; glutamate-tRNA ligase activity [GO:0004818]; tRNA binding [GO:0000049]; zinc ion binding [GO:0008270]	-	F:GO:0005524; P:GO:0015994; F:GO:0008270; C:GO:0009332; C:GO:0005759; F:GO:0050561; F:GO:0004818; P:GO:0070127; F:GO:0000049; P:GO:0006424	F:ATP binding; P:chlorophyll metabolic process; F:zinc ion binding; C:glutamate-tRNA ligase complex; C:mitochondrial matrix; F:glutamate-tRNA(Gln) ligase activity; F:glutamate-tRNA ligase activity; P:tRNA aminoacylation for mitochondrial protein translation; F:tRNA binding; P:glutamyl-tRNA aminoacylation	hsa01100;hsa00970;hsa00860	1.03958e-05	B	↑	1
84	P13647	K2C5_HUMAN	Keratin, type II cytoskeletal 5	KRT5	hsa:3852	cornification [GO:0070268]; epidermis development [GO:0008544]; hemidesmosome assembly [GO:0031581]; keratinization [GO:0031424]	cytoplasm [GO:0005737]; cytosol [GO:0005829]; extracellular exosome [GO:0070062]; intermediate filament [GO:0005882]; keratin filament [GO:0045095]; membrane [GO:0016020]; mitochondrion [GO:0005739]; nucleus [GO:0005634]; plasma membrane [GO:0005886]	scaffold protein binding [GO:0097110]; structural constituent of cytoskeleton [GO:0005200]	P18054; Q9BVG8; P02533; P19012; P08727; Q7Z3Y8; Q7Z3Y7; Q15323; O76015; Q6A162; Q13835-2	C:GO:0005634; F:GO:0097110; C:GO:0045095; C:GO:0070062; P:GO:0031581; C:GO:0005739; P:GO:0008544; C:GO:0005829; F:GO:0005200; C:GO:0005886	C:nucleus; F:scaffold protein binding; C:keratin filament; C:extracellular exosome; P:hemidesmosome assembly; C:mitochondrion; P:epidermis development; C:cytosol; F:structural constituent of cytoskeleton; C:plasma membrane	-	1.03958e-05	B	↑	1
85	P35555	FBN1_HUMAN	Fibrillin-1	FBN1	hsa:2200	activation of protein kinase A activity [GO:0034199]; camera-type eye development [GO:0043010]; cell adhesion mediated by integrin [GO:0033627]; cellular protein metabolic process [GO:0044267]; cellular response to insulin-like growth factor stimulus [GO:1990314]; cellular response to transforming growth factor beta stimulus [GO:0071560]; embryonic eye morphogenesis [GO:0048048]; extracellular ma…	basement membrane [GO:0005604]; endoplasmic reticulum lumen [GO:0005788]; extracellular exosome [GO:0070062]; extracellular matrix [GO:0031012]; extracellular region [GO:0005576]; extracellular space [GO:0005615]; intracellular [GO:0005622]; microfibril [GO:0001527]; proteinaceous extracellular matrix [GO:0005578]	calcium ion binding [GO:0005509]; extracellular matrix constituent conferring elasticity [GO:0030023]; extracellular matrix structural constituent [GO:0005201]; heparin binding [GO:0008201]; hormone activity [GO:0005179]; identical protein binding [GO:0042802]; integrin binding [GO:0005178]; protein complex binding [GO:0032403]	Itself; O95967; Q9UBX5; P35556; P02751; P28300; Q14766-2	P:GO:0035583; P:GO:0022617; P:GO:0035582; F:GO:0005178; C:GO:0008305; P:GO:0007507; P:GO:0071560; C:GO:0005604; C:GO:0005615; C:GO:0070062; P:GO:0001501; P:GO:0001656; P:GO:0048048; P:GO:1990314; F:GO:0005509; C:GO:0001527; P:GO:0043010; F:GO:0030023; P:GO:0048050	P:sequestering of TGFbeta in extracellular matrix; P:extracellular matrix disassembly; P:sequestering of BMP in extracellular matrix; F:integrin binding; C:integrin complex; P:heart development; P:cellular response to transforming growth factor beta stimulus; C:basement membrane; C:extracellular space; C:extracellular exosome; P:skeletal system development; P:metanephros development; P:embryonic …	-	1.03958e-05	B	↑	1
86	A0A075B6I1	LV460_HUMAN	Immunoglobulin lambda variable 4-60	IGLV4-60	hsa:7441	adaptive immune response [GO:0002250]; immune response [GO:0006955]; immunoglobulin production [GO:0002377]	extracellular space [GO:0005615]; plasma membrane [GO:0005886]	antigen binding [GO:0003823]	-	P:GO:0006958; F:GO:0004252; P:GO:0038095; P:GO:0038096; C:GO:0005576; P:GO:0006898	P:complement activation, classical pathway; F:serine-type endopeptidase activity; P:Fc-epsilon receptor signaling pathway; P:Fc-gamma receptor signaling pathway involved in phagocytosis; C:extracellular region; P:receptor-mediated endocytosis	-	0.00476928	0.10145	↓	0.96
87	P80748	LV321_HUMAN	Immunoglobulin lambda variable 3-21	IGLV3-21	hsa:7441	complement activation [GO:0006956]; complement activation, classical pathway [GO:0006958]; Fc-epsilon receptor signaling pathway [GO:0038095]; Fc-gamma receptor signaling pathway involved in phagocytosis [GO:0038096]; immune response [GO:0006955]; leukocyte migration [GO:0050900]; receptor-mediated endocytosis [GO:0006898]; regulation of complement activation [GO:0030449]; regulation of immune re…	blood microparticle [GO:0072562]; extracellular exosome [GO:0070062]; extracellular region [GO:0005576]; plasma membrane [GO:0005886]	antigen binding [GO:0003823]; serine-type endopeptidase activity [GO:0004252]	-	F:GO:0005515	F:protein binding	-	1.03958e-05	A	↓	1
88	Q96EE4	CC126_HUMAN	Coiled-coil domain-containing protein 126	CCDC126	hsa:90693	protein N-linked glycosylation [GO:0006487]	extracellular region [GO:0005576]; Golgi apparatus [GO:0005794]; membrane [GO:0016020]	alpha-1,6-mannosylglycoprotein 6-beta-N-acetylglucosaminyltransferase activity [GO:0030144]	-	C:GO:0016020; P:GO:0006487; F:GO:0030144; C:GO:0005576	C:membrane; P:protein N-linked glycosylation; F:alpha-1,6-mannosylglycoprotein 6-beta-N-acetylglucosaminyltransferase activity; C:extracellular region	-	1.03958e-05	B	↑	1
89	A0A0B4J1V1	HV321_HUMAN	Immunoglobulin heavy variable 3-21	IGHV3-21	hsa:102723407	B cell receptor signaling pathway [GO:0050853]; complement activation, classical pathway [GO:0006958]; defense response to bacterium [GO:0042742]; innate immune response [GO:0045087]; phagocytosis, engulfment [GO:0006911]; phagocytosis, recognition [GO:0006910]; positive regulation of B cell activation [GO:0050871]	blood microparticle [GO:0072562]; external side of plasma membrane [GO:0009897]; immunoglobulin complex, circulating [GO:0042571]	antigen binding [GO:0003823]; immunoglobulin receptor binding [GO:0034987]	-	C:GO:0019814; F:GO:0003823; P:GO:0006958; F:GO:0004252; P:GO:0038095; P:GO:0038096; C:GO:0005576; P:GO:0006898; C:GO:0005886	C:immunoglobulin complex; F:antigen binding; P:complement activation, classical pathway; F:serine-type endopeptidase activity; P:Fc-epsilon receptor signaling pathway; P:Fc-gamma receptor signaling pathway involved in phagocytosis; C:extracellular region; P:receptor-mediated endocytosis; C:plasma membrane	hsa05202;hsa04020;hsa04151;hsa04650;hsa05152;hsa05162;hsa05320;hsa05310;hsa04145;hsa05169;hsa05330;hsa05416;hsa04672;hsa04064;hsa04072;hsa04640;hsa04662;hsa04664;hsa04666;hsa05140;hsa05143;hsa05146;hsa05150;hsa05322;hsa05323;hsa05340;hsa05414	1.03958e-05	B	↑	1
90	Q08881	ITK_HUMAN	Tyrosine-protein kinase ITK/TSK	ITK	hsa:3702	activation of phospholipase C activity [GO:0007202]; adaptive immune response [GO:0002250]; cellular defense response [GO:0006968]; cytokine production [GO:0001816]; Fc-epsilon receptor signaling pathway [GO:0038095]; innate immune response [GO:0045087]; interferon-gamma production [GO:0032609]; interleukin-4 production [GO:0032633]; intracellular signal transduction [GO:0035556]; NK T cell diffe…	cell-cell junction [GO:0005911]; cytosol [GO:0005829]; extrinsic component of cytoplasmic side of plasma membrane [GO:0031234]; nucleus [GO:0005634]	ATP binding [GO:0005524]; metal ion binding [GO:0046872]; non-membrane spanning protein tyrosine kinase activity [GO:0004715]	P04626; P48023; Q13094	P:GO:0038095; P:GO:0002250; P:GO:0007169; P:GO:0007202; P:GO:0038083; F:GO:0005102; P:GO:0042127; F:GO:0005524; P:GO:0006968; C:GO:0005911; F:GO:0004715; P:GO:0001865; P:GO:0032609; F:GO:0046872; P:GO:0045087; C:GO:0005829; C:GO:0031234; P:GO:0035556; P:GO:0050852; P:GO:0032633	P:Fc-epsilon receptor signaling pathway; P:adaptive immune response; P:transmembrane receptor protein tyrosine kinase signaling pathway; P:activation of phospholipase C activity; P:peptidyl-tyrosine autophosphorylation; F:receptor binding; P:regulation of cell proliferation; F:ATP binding; P:cellular defense response; C:cell-cell junction; F:non-membrane spanning protein tyrosine kinase activity;…	hsa04670;hsa04062;hsa04660	1.03958e-05	A	↓	1
a: QDLS for whom suffered Qi deficiency of lung-spleen syndrome of lung cancer;
b: B for the average of protein in QDLS group has a number, and the average of protein in H group was 0;
c: A for the average of protein in QDLS group was 0, and the average of protein in H group has a number.

## Sheet: Sheet 2. QDYD vs H_regulated
Table S3. Significant differentially-expressed proteins in plasma of lung cancer patients
Sheet 2. Significant differentially-expressed proteins in plasma of lung cancer patients with QDYDa syndrome
No.	UniProt Ids	ProteinNames	ProteinDescriptions	Genes	KEGG	Gene ontology (biological process)	Gene ontology (cellular component)	Gene ontology (molecular function)	Interacts with	GO.ID.list	GO.Names.list	Pathway.ID	P.adj	Fold Change (QDYD / H)	Trend	AUC
1	P01009	A1AT_HUMAN	Alpha-1-antitrypsin	SERPINA1	hsa:5265	acute-phase response [GO:0006953]; blood coagulation [GO:0007596]; cellular protein metabolic process [GO:0044267]; COPII vesicle coating [GO:0048208]; ER to Golgi vesicle-mediated transport [GO:0006888]; neutrophil degranulation [GO:0043312]; platelet degranulation [GO:0002576]; post-translational protein modification [GO:0043687]	COPII-coated ER to Golgi transport vesicle [GO:0030134]; endoplasmic reticulum [GO:0005783]; endoplasmic reticulum-Golgi intermediate compartment membrane [GO:0033116]; endoplasmic reticulum lumen [GO:0005788]; extracellular exosome [GO:0070062]; extracellular region [GO:0005576]; extracellular space [GO:0005615]; ficolin-1-rich granule lumen [GO:1904813]; Golgi apparatus [GO:0005794]; Golgi memb…	identical protein binding [GO:0042802]; protease binding [GO:0002020]; serine-type endopeptidase inhibitor activity [GO:0004867]	Itself; P00760; P00772; P71213; P43307	C:GO:0031093; F:GO:0042802; C:GO:0000139; F:GO:0002020; P:GO:0007596; P:GO:0006953; C:GO:0005578; P:GO:0048208; P:GO:0002576; C:GO:0005788; C:GO:0005615; F:GO:0004867; C:GO:0070062; C:GO:0030134; F:GO:0001948; C:GO:0033116	C:platelet alpha granule lumen; F:identical protein binding; C:Golgi membrane; F:protease binding; P:blood coagulation; P:acute-phase response; C:proteinaceous extracellular matrix; P:COPII vesicle coating; P:platelet degranulation; C:endoplasmic reticulum lumen; C:extracellular space; F:serine-type endopeptidase inhibitor activity; C:extracellular exosome; C:ER to Golgi transport vesicle; F:glyc…	hsa04610	0.0126786	1.65028	↑	0.97
2	P02750	A2GL_HUMAN	Leucine-rich alpha-2-glycoprotein	LRG1	hsa:116844	brown fat cell differentiation [GO:0050873]; neutrophil degranulation [GO:0043312]; positive regulation of angiogenesis [GO:0045766]; positive regulation of endothelial cell proliferation [GO:0001938]; positive regulation of transforming growth factor beta receptor signaling pathway [GO:0030511]	extracellular exosome [GO:0070062]; extracellular region [GO:0005576]; extracellular space [GO:0005615]; ficolin-1-rich granule lumen [GO:1904813]; intracellular membrane-bounded organelle [GO:0043231]; membrane [GO:0016020]; specific granule lumen [GO:0035580]; tertiary granule lumen [GO:1904724]	transforming growth factor beta receptor binding [GO:0005160]	P37023; P17813-1; P36897-1; P37173-2	P:GO:0050873; C:GO:0005615; C:GO:0070062; F:GO:0005160; C:GO:0016020; P:GO:0001938; P:GO:0016049; P:GO:0045766; P:GO:0030511	P:brown fat cell differentiation; C:extracellular space; C:extracellular exosome; F:transforming growth factor beta receptor binding; C:membrane; P:positive regulation of endothelial cell proliferation; P:cell growth; P:positive regulation of angiogenesis; P:positive regulation of transforming growth factor beta receptor signaling pathway	-	0.0309135	2.34932	↑	0.91
3	P02766	TTHY_HUMAN	Transthyretin	TTR	hsa:7276	cellular protein metabolic process [GO:0044267]; extracellular matrix organization [GO:0030198]; neutrophil degranulation [GO:0043312]; retinoid metabolic process [GO:0001523]; retinol metabolic process [GO:0042572]; thyroid hormone transport [GO:0070327]	azurophil granule lumen [GO:0035578]; extracellular exosome [GO:0070062]; extracellular region [GO:0005576]; extracellular space [GO:0005615]; protein complex [GO:0043234]	hormone activity [GO:0005179]; identical protein binding [GO:0042802]; protein heterodimerization activity [GO:0046982]; thyroid hormone binding [GO:0070324]	Itself; Q15109; Q01850; P25713; Q7Z6G3-2	F:GO:0042802; P:GO:0007165; P:GO:0042572; P:GO:0044267; C:GO:0043234; F:GO:0005179; C:GO:0005615; C:GO:0070062; C:GO:0005737; F:GO:0046982; F:GO:0070324; P:GO:0030198; P:GO:0070327	F:identical protein binding; P:signal transduction; P:retinol metabolic process; P:cellular protein metabolic process; C:protein complex; F:hormone activity; C:extracellular space; C:extracellular exosome; C:cytoplasm; F:protein heterodimerization activity; F:thyroid hormone binding; P:extracellular matrix organization; P:thyroid hormone transport	-	0.00478231	0.526544	↓	0.94
4	P07988	PSPB_HUMAN	Pulmonary surfactant-associated protein B	SFTPB	hsa:6439	animal organ morphogenesis [GO:0009887]; cellular protein metabolic process [GO:0044267]; respiratory gaseous exchange [GO:0007585]; sphingolipid metabolic process [GO:0006665]	alveolar lamellar body [GO:0097208]; clathrin-coated endocytic vesicle [GO:0045334]; endoplasmic reticulum membrane [GO:0005789]; extracellular region [GO:0005576]; extracellular space [GO:0005615]; lamellar body [GO:0042599]; lysosome [GO:0005764]; multivesicular body [GO:0005771]; multivesicular body lumen [GO:0097486]; nucleoplasm [GO:0005654]	enzyme activator activity [GO:0008047]; G-protein coupled receptor binding [GO:0001664]	-	P:GO:0007165; P:GO:0044267; F:GO:0008047; C:GO:0045334; P:GO:0007585; C:GO:0005654; C:GO:0005764; P:GO:0006665; P:GO:0009887; C:GO:0005789; F:GO:0001664; C:GO:0005615; C:GO:0097486; C:GO:0097208	P:signal transduction; P:cellular protein metabolic process; F:enzyme activator activity; C:clathrin-coated endocytic vesicle; P:respiratory gaseous exchange; C:nucleoplasm; C:lysosome; P:sphingolipid metabolic process; P:animal organ morphogenesis; C:endoplasmic reticulum membrane; F:G-protein coupled receptor binding; C:extracellular space; C:multivesicular body lumen; C:alveolar lamellar body	-	1.10889e-05	Bb	↑	1
5	Q01518	CAP1_HUMAN	Adenylyl cyclase-associated protein 1	CAP1	hsa:10487	actin polymerization or depolymerization [GO:0008154]; activation of adenylate cyclase activity [GO:0007190]; ameboidal-type cell migration [GO:0001667]; cell morphogenesis [GO:0000902]; establishment or maintenance of cell polarity [GO:0007163]; neutrophil degranulation [GO:0043312]; receptor-mediated endocytosis [GO:0006898]; signal transduction [GO:0007165]	azurophil granule lumen [GO:0035578]; cortical actin cytoskeleton [GO:0030864]; extracellular exosome [GO:0070062]; extracellular region [GO:0005576]; focal adhesion [GO:0005925]; plasma membrane [GO:0005886]	actin binding [GO:0003779]; adenylate cyclase binding [GO:0008179]	-	C:GO:0070062; C:GO:0005925; F:GO:0003779; P:GO:0001667; P:GO:0007165; P:GO:0000902; P:GO:0007163; P:GO:0006898; P:GO:0007190; P:GO:0030036; C:GO:0005886; C:GO:0030864	C:extracellular exosome; C:focal adhesion; F:actin binding; P:ameboidal-type cell migration; P:signal transduction; P:cell morphogenesis; P:establishment or maintenance of cell polarity; P:receptor-mediated endocytosis; P:activation of adenylate cyclase activity; P:actin cytoskeleton organization; C:plasma membrane; C:cortical actin cytoskeleton	-	1.10889e-05	B	↑	1
6	P12814	ACTN1_HUMAN	Alpha-actinin-1	ACTN1	hsa:87	actin crosslink formation [GO:0051764]; actin filament bundle assembly [GO:0051017]; actin filament network formation [GO:0051639]; actin filament organization [GO:0007015]; focal adhesion assembly [GO:0048041]; negative regulation of cellular component movement [GO:0051271]; platelet degranulation [GO:0002576]; platelet formation [GO:0030220]; platelet morphogenesis [GO:0036344]; regulation of a…	brush border [GO:0005903]; cell-cell junction [GO:0005911]; cell projection [GO:0042995]; cytoplasm [GO:0005737]; cytosol [GO:0005829]; extracellular exosome [GO:0070062]; extracellular region [GO:0005576]; extracellular space [GO:0005615]; fascia adherens [GO:0005916]; focal adhesion [GO:0005925]; intracellular [GO:0005622]; plasma membrane [GO:0005886]; platelet alpha granule lumen [GO:0031093]…	actin filament binding [GO:0051015]; calcium ion binding [GO:0005509]; double-stranded RNA binding [GO:0003725]; integrin binding [GO:0005178]; ion channel binding [GO:0044325]; ligand-dependent nuclear receptor transcription coactivator activity [GO:0030374]; protein homodimerization activity [GO:0042803]; vinculin binding [GO:0017166]	B2R8Y4; P27958; P35609; Q08043; Q9UQM7; P63172; P05198; Q7L775; Q8NC69; Q8IY33; A0A0S2Z4Y0; Q9NP98; Q9NPC6; P00973; P00973-2; Q8NA61; P12931; Q8VC66; Q8WZ42	C:GO:0016328; C:GO:0008305; C:GO:0005667; P:GO:0051764; C:GO:0005903; F:GO:0003725; C:GO:0042383; F:GO:0005509; P:GO:0030220; C:GO:0005829; P:GO:0048041; P:GO:0070527; C:GO:0030027; P:GO:0045214; P:GO:0042981; C:GO:0005884; F:GO:0044325; F:GO:0005523; F:GO:0051015; C:GO:0030018; C:GO:0005916; C:GO:0005915; F:GO:0030374; C:GO:0031143; P:GO:0051017; P:GO:0051271; F:GO:0051393; P:GO:0045893; F:GO:00…	C:lateral plasma membrane; C:integrin complex; C:transcription factor complex; P:actin crosslink formation; C:brush border; F:double-stranded RNA binding; C:sarcolemma; F:calcium ion binding; P:platelet formation; C:cytosol; P:focal adhesion assembly; P:platelet aggregation; C:lamellipodium; P:sarcomere organization; P:regulation of apoptotic process; C:actin filament; F:ion channel binding; F:tr…	hsa04530;hsa04670;hsa04810;hsa05203;hsa05146;hsa05322;hsa04510;hsa04520;hsa05412	0.0319425	0.629401	↓	0.84
7	P14618	KPYM_HUMAN	Pyruvate kinase PKM	PKM	hsa:5315	animal organ regeneration [GO:0031100]; ATP biosynthetic process [GO:0006754]; canonical glycolysis [GO:0061621]; cellular response to insulin stimulus [GO:0032869]; liver development [GO:0001889]; neutrophil degranulation [GO:0043312]; programmed cell death [GO:0012501]; protein homotetramerization [GO:0051289]; pyruvate biosynthetic process [GO:0042866]; response to gravity [GO:0009629]; respon…	cilium [GO:0005929]; cytoplasm [GO:0005737]; cytosol [GO:0005829]; extracellular exosome [GO:0070062]; extracellular matrix [GO:0031012]; extracellular region [GO:0005576]; extracellular vesicle [GO:1903561]; ficolin-1-rich granule lumen [GO:1904813]; mitochondrion [GO:0005739]; myelin sheath [GO:0043209]; nucleus [GO:0005634]; pyruvate kinase complex [GO:1902912]; secretory granule lumen [GO:003…	ADP binding [GO:0043531]; ATP binding [GO:0005524]; cadherin binding [GO:0045296]; identical protein binding [GO:0042802]; kinase activity [GO:0016301]; magnesium ion binding [GO:0000287]; MHC class II protein complex binding [GO:0023026]; potassium ion binding [GO:0030955]; pyruvate kinase activity [GO:0004743]; RNA binding [GO:0003723]; thyroid hormone binding [GO:0070324]	Q9WMX2; P10398; P49407; P32121; P35222; P53355; P03129; P04020; Q9H6Z9; Q16665; P68431; P42858; P27361; P04049; Q9BSI4	C:GO:0043209; P:GO:0006144; P:GO:0043403; F:GO:0000287; F:GO:0005524; P:GO:0009629; C:GO:0070062; P:GO:0001666; P:GO:0032868; P:GO:0001889; C:GO:0005929; C:GO:0005829; C:GO:0031012; P:GO:0042866; P:GO:0006094; P:GO:0014870; P:GO:0007584; F:GO:0043531; F:GO:0023026; P:GO:0006754; P:GO:0061621; C:GO:0005886; F:GO:0003723; C:GO:0005634; F:GO:0004743; F:GO:0030955; C:GO:0005739; P:GO:0031100; F:GO:00…	C:myelin sheath; P:purine nucleobase metabolic process; P:skeletal muscle tissue regeneration; F:magnesium ion binding; F:ATP binding; P:response to gravity; C:extracellular exosome; P:response to hypoxia; P:response to insulin; P:liver development; C:cilium; C:cytosol; C:extracellular matrix; P:pyruvate biosynthetic process; P:gluconeogenesis; P:response to muscle inactivity; P:response to nutri…	hsa01100;hsa04930;hsa00230;hsa01200;hsa01230;hsa00010;hsa00620;hsa04922;hsa05230;hsa05203	1.10889e-05	B	↑	1
8	Q14515	SPRL1_HUMAN	SPARC-like protein 1	SPARCL1	hsa:8404	anatomical structure development [GO:0048856]; cellular protein metabolic process [GO:0044267]; post-translational protein modification [GO:0043687]; signal transduction [GO:0007165]	endoplasmic reticulum lumen [GO:0005788]; extracellular exosome [GO:0070062]; extracellular region [GO:0005576]; extracellular space [GO:0005615]; proteinaceous extracellular matrix [GO:0005578]	calcium ion binding [GO:0005509]; collagen binding [GO:0005518]; extracellular matrix binding [GO:0050840]	Q99972	C:GO:0005615; C:GO:0070062; F:GO:0005515; P:GO:0007165; F:GO:0005509; C:GO:0005578	C:extracellular space; C:extracellular exosome; F:protein binding; P:signal transduction; F:calcium ion binding; C:proteinaceous extracellular matrix	-	1.10889e-05	B	↑	1
9	P32119	PRDX2_HUMAN	Peroxiredoxin-2	PRDX2	hsa:7001	cell redox homeostasis [GO:0045454]; cellular response to oxidative stress [GO:0034599]; hydrogen peroxide catabolic process [GO:0042744]; negative regulation of apoptotic process [GO:0043066]; regulation of apoptotic process [GO:0042981]; removal of superoxide radicals [GO:0019430]; response to oxidative stress [GO:0006979]	cytoplasm [GO:0005737]; cytosol [GO:0005829]; extracellular exosome [GO:0070062]	antioxidant activity [GO:0016209]; thioredoxin peroxidase activity [GO:0008379]	P40763; P10599	C:GO:0070062; P:GO:0006804; P:GO:0019430; F:GO:0008379; C:GO:0005829; P:GO:0045454; P:GO:0055114; P:GO:0042744; P:GO:0043524	C:extracellular exosome; P:obsolete peroxidase reaction; P:removal of superoxide radicals; F:thioredoxin peroxidase activity; C:cytosol; P:cell redox homeostasis; P:oxidation-reduction process; P:hydrogen peroxide catabolic process; P:negative regulation of neuron apoptotic process	-	0.00690693	0.230886	↓	0.9
10	Q16627	CCL14_HUMAN	C-C motif chemokine 14	CCL14	hsa:6358	cellular calcium ion homeostasis [GO:0006874]; cellular response to interferon-gamma [GO:0071346]; cellular response to interleukin-1 [GO:0071347]; cellular response to tumor necrosis factor [GO:0071356]; chemokine-mediated signaling pathway [GO:0070098]; G-protein coupled receptor signaling pathway [GO:0007186]; inflammatory response [GO:0006954]; lymphocyte chemotaxis [GO:0048247]; monocyte che…	cell [GO:0005623]; extracellular space [GO:0005615]	CCR chemokine receptor binding [GO:0048020]; chemokine activity [GO:0008009]	-	P:GO:0007186; P:GO:0008284; P:GO:0050729; F:GO:0008009; P:GO:0043547; P:GO:0006874; C:GO:0005623; C:GO:0005615; F:GO:0048020; P:GO:0048247; P:GO:0002548; P:GO:0070098; P:GO:0070374; P:GO:0071347; P:GO:0030593; P:GO:0071356; P:GO:0071346	P:G-protein coupled receptor signaling pathway; P:positive regulation of cell proliferation; P:positive regulation of inflammatory response; F:chemokine activity; P:positive regulation of GTPase activity; P:cellular calcium ion homeostasis; C:cell; C:extracellular space; F:CCR chemokine receptor binding; P:lymphocyte chemotaxis; P:monocyte chemotaxis; P:chemokine-mediated signaling pathway; P:pos…	hsa04060;hsa04062	0.0151311	2.15661	↑	0.91
11	P43251	BTD_HUMAN	Biotinidase	BTD	hsa:686	biotin metabolic process [GO:0006768]; central nervous system development [GO:0007417]	extracellular exosome [GO:0070062]; extracellular region [GO:0005576]; extracellular space [GO:0005615]; mitochondrial matrix [GO:0005759]	biotinidase activity [GO:0047708]; hydrolase activity, acting on carbon-nitrogen (but not peptide) bonds [GO:0016810]	-	F:GO:0047708; C:GO:0005615; C:GO:0070062; P:GO:0006768; P:GO:0007417; C:GO:0005759	F:biotinidase activity; C:extracellular space; C:extracellular exosome; P:biotin metabolic process; P:central nervous system development; C:mitochondrial matrix	hsa01100;hsa04977;hsa00780	0.00565264	0.51514	↓	0.95
12	P02748	CO9_HUMAN	Complement component C9	C9	hsa:735	cell killing [GO:0001906]; complement activation, alternative pathway [GO:0006957]; complement activation, classical pathway [GO:0006958]; hemolysis by symbiont of host erythrocytes [GO:0019836]; protein homooligomerization [GO:0051260]; regulation of complement activation [GO:0030449]	blood microparticle [GO:0072562]; cytosol [GO:0005829]; extracellular exosome [GO:0070062]; extracellular region [GO:0005576]; extracellular space [GO:0005615]; integral component of plasma membrane [GO:0005887]; membrane attack complex [GO:0005579]; other organism cell membrane [GO:0044218]; plasma membrane [GO:0005886]	-	-	P:GO:0019836; C:GO:0005579; P:GO:0006957; C:GO:0070062; F:GO:0005515; P:GO:0030449; C:GO:0005737; P:GO:0006958; C:GO:0072562	P:hemolysis by symbiont of host erythrocytes; C:membrane attack complex; P:complement activation, alternative pathway; C:extracellular exosome; F:protein binding; P:regulation of complement activation; C:cytoplasm; P:complement activation, classical pathway; C:blood microparticle	hsa05146;hsa05322;hsa05020;hsa04610	0.0122985	1.57374	↑	0.87
13	P05154	IPSP_HUMAN	Plasma serine protease inhibitor	SERPINA5	hsa:5104	blood coagulation [GO:0007596]; fusion of sperm to egg plasma membrane involved in single fertilization [GO:0007342]; lipid transport [GO:0006869]; negative regulation of hydrolase activity [GO:0051346]; seminal vesicle development [GO:0061107]; spermatogenesis [GO:0007283]	acrosomal membrane [GO:0002080]; external side of plasma membrane [GO:0009897]; extracellular exosome [GO:0070062]; extracellular region [GO:0005576]; extracellular space [GO:0005615]; membrane [GO:0016020]; platelet alpha granule [GO:0031091]; platelet dense tubular network [GO:0031094]; protein C inhibitor-coagulation factor V complex [GO:0097181]; protein C inhibitor-coagulation factor Xa comp…	acrosin binding [GO:0032190]; glycosaminoglycan binding [GO:0005539]; heparin binding [GO:0008201]; phosphatidylcholine binding [GO:0031210]; protease binding [GO:0002020]; retinoic acid binding [GO:0001972]; serine-type endopeptidase inhibitor activity [GO:0004867]	-	C:GO:0002080; C:GO:0036030; C:GO:0009897; F:GO:0002020; F:GO:0008201; P:GO:0007596; F:GO:0032190; C:GO:0070062; F:GO:0031210; C:GO:0036027; C:GO:0036028; C:GO:0036029; C:GO:0031094; C:GO:0036024; C:GO:0031091; C:GO:0036025; C:GO:0036026; P:GO:0007283; C:GO:0097182; P:GO:0007342; C:GO:0097181; F:GO:0008233; C:GO:0097183; F:GO:0001972; P:GO:0006869; C:GO:0005615; F:GO:0004867	C:acrosomal membrane; C:protein C inhibitor-plasma kallikrein complex; C:external side of plasma membrane; F:protease binding; F:heparin binding; P:blood coagulation; F:acrosin binding; C:extracellular exosome; F:phosphatidylcholine binding; C:protein C inhibitor-PLAU complex; C:protein C inhibitor-thrombin complex; C:protein C inhibitor-KLK3 complex; C:platelet dense tubular network; C:protein C…	hsa04610	0.0126786	0.415994	↓	0.85
14	P05164	PERM_HUMAN	Myeloperoxidase	MPO	hsa:4353	aging [GO:0007568]; defense response [GO:0006952]; defense response to bacterium [GO:0042742]; defense response to fungus [GO:0050832]; hydrogen peroxide catabolic process [GO:0042744]; hypochlorous acid biosynthetic process [GO:0002149]; low-density lipoprotein particle remodeling [GO:0034374]; negative regulation of apoptotic process [GO:0043066]; negative regulation of growth of symbiont in ho…	azurophil granule [GO:0042582]; azurophil granule lumen [GO:0035578]; extracellular exosome [GO:0070062]; extracellular region [GO:0005576]; extracellular space [GO:0005615]; intracellular membrane-bounded organelle [GO:0043231]; lysosome [GO:0005764]; mitochondrion [GO:0005739]; nucleus [GO:0005634]; secretory granule [GO:0030141]	chromatin binding [GO:0003682]; heme binding [GO:0020037]; heparin binding [GO:0008201]; metal ion binding [GO:0046872]; peroxidase activity [GO:0004601]	-	P:GO:0032094; P:GO:0034374; F:GO:0008201; P:GO:0009612; C:GO:0070062; P:GO:1990268; P:GO:0002679; C:GO:0042582; P:GO:0050832; F:GO:0003682; P:GO:0007568; C:GO:0000785; F:GO:0020037; P:GO:0042744; F:GO:0004601; C:GO:0005634; C:GO:0005615; P:GO:0002149; F:GO:0046872; P:GO:0044130; P:GO:0001878; P:GO:0006804; P:GO:0019430; P:GO:0043066; C:GO:0005739; P:GO:0032496; P:GO:0055114	P:response to food; P:low-density lipoprotein particle remodeling; F:heparin binding; P:response to mechanical stimulus; C:extracellular exosome; P:response to gold nanoparticle; P:respiratory burst involved in defense response; C:azurophil granule; P:defense response to fungus; F:chromatin binding; P:aging; C:chromatin; F:heme binding; P:hydrogen peroxide catabolic process; F:peroxidase activity…	hsa05202;hsa04145	1.10889e-05	B	↑	1
15	P07195	LDHB_HUMAN	L-lactate dehydrogenase B chain	LDHB	hsa:3945	carbohydrate metabolic process [GO:0005975]; lactate metabolic process [GO:0006089]; NAD metabolic process [GO:0019674]; pyruvate metabolic process [GO:0006090]	cytoplasm [GO:0005737]; cytosol [GO:0005829]; extracellular exosome [GO:0070062]; membrane [GO:0016020]; membrane raft [GO:0045121]; mitochondrion [GO:0005739]; myelin sheath [GO:0043209]	identical protein binding [GO:0042802]; kinase binding [GO:0019900]; L-lactate dehydrogenase activity [GO:0004459]; NAD binding [GO:0051287]	Itself; Q93050; P00338-3; Q5S007; P50542; P38340; P54274	P:GO:0006094; F:GO:0042802; C:GO:0043209; P:GO:0006096; P:GO:0006089; P:GO:0006534; C:GO:0070062; F:GO:0004459; F:GO:0051287; C:GO:0005739; C:GO:0045121; P:GO:0019674; C:GO:0005829; P:GO:0055114; F:GO:0019900	P:gluconeogenesis; F:identical protein binding; C:myelin sheath; P:glycolytic process; P:lactate metabolic process; P:cysteine metabolic process; C:extracellular exosome; F:L-lactate dehydrogenase activity; F:NAD binding; C:mitochondrion; C:membrane raft; P:NAD metabolic process; C:cytosol; P:oxidation-reduction process; F:kinase binding	hsa01100;hsa00010;hsa00620;hsa04922;hsa00270;hsa00640	0.0342288	2.44557	↑	0.96
16	P13796	PLSL_HUMAN	Plastin-2	LCP1	hsa:3936	actin crosslink formation [GO:0051764]; actin filament bundle assembly [GO:0051017]; actin filament network formation [GO:0051639]; animal organ regeneration [GO:0031100]; cell migration [GO:0016477]; extracellular matrix disassembly [GO:0022617]; interleukin-12-mediated signaling pathway [GO:0035722]; positive regulation of podosome assembly [GO:0071803]; protein kinase A signaling [GO:0010737];…	actin cytoskeleton [GO:0015629]; actin filament [GO:0005884]; actin filament bundle [GO:0032432]; cell junction [GO:0030054]; cytoplasm [GO:0005737]; cytosol [GO:0005829]; extracellular exosome [GO:0070062]; extracellular space [GO:0005615]; filopodium [GO:0030175]; focal adhesion [GO:0005925]; phagocytic cup [GO:0001891]; plasma membrane [GO:0005886]; podosome [GO:0002102]; ruffle [GO:0001726]; …	actin binding [GO:0003779]; actin filament binding [GO:0051015]; calcium ion binding [GO:0005509]; GTPase binding [GO:0051020]; identical protein binding [GO:0042802]; integrin binding [GO:0005178]	-	P:GO:0044319; F:GO:0042802; P:GO:0022617; C:GO:0005884; P:GO:0002286; C:GO:0001891; C:GO:0002102; F:GO:0051015; C:GO:0005615; C:GO:0070062; C:GO:0005925; F:GO:0005509; F:GO:0051020; C:GO:0001725; P:GO:0010737; C:GO:0005829; C:GO:0030175; C:GO:0032587; P:GO:0033157; P:GO:0031100; P:GO:0071803; P:GO:0051017	P:wound healing, spreading of cells; F:identical protein binding; P:extracellular matrix disassembly; C:actin filament; P:T cell activation involved in immune response; C:phagocytic cup; C:podosome; F:actin filament binding; C:extracellular space; C:extracellular exosome; C:focal adhesion; F:calcium ion binding; F:GTPase binding; C:stress fiber; P:protein kinase A signaling; C:cytosol; C:filopodi…	-	0.0126786	3.82953	↑	0.97
17	P0DJI9	SAA2_HUMAN	Serum amyloid A-2 protein	SAA2	hsa:6289	acute-phase response [GO:0006953]; cell chemotaxis [GO:0060326]	extracellular exosome [GO:0070062]; extracellular space [GO:0005615]; high-density lipoprotein particle [GO:0034364]	chemoattractant activity [GO:0042056]	-	C:GO:0034364; P:GO:0050728; F:GO:0042056; F:GO:0008201; C:GO:0005881; P:GO:0045785; P:GO:0006898; P:GO:0006953; P:GO:0007204; F:GO:0001664; P:GO:0000187; C:GO:0070062; P:GO:0048247; P:GO:0048246; C:GO:0071682; P:GO:0045087; P:GO:0030593; P:GO:0050716; P:GO:0030168	C:high-density lipoprotein particle; P:negative regulation of inflammatory response; F:chemoattractant activity; F:heparin binding; C:cytoplasmic microtubule; P:positive regulation of cell adhesion; P:receptor-mediated endocytosis; P:acute-phase response; P:positive regulation of cytosolic calcium ion concentration; F:G-protein coupled receptor binding; P:activation of MAPK activity; C:extracellu…	-	1.10889e-05	B	↑	1
18	P18065	IBP2_HUMAN	Insulin-like growth factor-binding protein 2	IGFBP2	hsa:3485	aging [GO:0007568]; cellular protein metabolic process [GO:0044267]; cellular response to hormone stimulus [GO:0032870]; female pregnancy [GO:0007565]; negative regulation of canonical Wnt signaling pathway [GO:0090090]; positive regulation of activated T cell proliferation [GO:0042104]; regulation of cell growth [GO:0001558]; regulation of insulin-like growth factor receptor signaling pathway [G…	apical plasma membrane [GO:0016324]; cytoplasmic vesicle [GO:0031410]; extracellular exosome [GO:0070062]; extracellular region [GO:0005576]; extracellular space [GO:0005615]	insulin-like growth factor I binding [GO:0031994]; insulin-like growth factor II binding [GO:0031995]; receptor binding [GO:0005102]	Q9C086	P:GO:0043627; P:GO:0044267; P:GO:0007565; P:GO:0007584; P:GO:0007568; P:GO:0043567; F:GO:0005102; P:GO:0042104; P:GO:0009612; P:GO:0090090; C:GO:0005615; P:GO:0032526; C:GO:0070062; P:GO:0001558; P:GO:0042493; P:GO:0051384; P:GO:0010226; P:GO:0032355; C:GO:0031410; P:GO:0032870; C:GO:0016324; F:GO:0031994; F:GO:0031995	P:response to estrogen; P:cellular protein metabolic process; P:female pregnancy; P:response to nutrient; P:aging; P:regulation of insulin-like growth factor receptor signaling pathway; F:receptor binding; P:positive regulation of activated T cell proliferation; P:response to mechanical stimulus; P:negative regulation of canonical Wnt signaling pathway; C:extracellular space; P:response to retino…	-	0.0127346	2.57455	↑	0.93
19	P28799	GRN_HUMAN	Progranulin	GRN	hsa:2896	neutrophil degranulation [GO:0043312]; signal transduction [GO:0007165]	azurophil granule lumen [GO:0035578]; endoplasmic reticulum [GO:0005783]; endosome [GO:0005768]; extracellular exosome [GO:0070062]; extracellular region [GO:0005576]; lysosome [GO:0005764]	cytokine activity [GO:0005125]; growth factor activity [GO:0008083]; RNA binding [GO:0003723]	D3DTF8; Q8N6T3; Q8N6T3-3; O00555; P42830; Q16643; Q07687; Q9NW38; O76003; P49639; P09022; P98160; Q07627; P60409; Q6PEX3; Q96MT4; Q9UBE8; Q7Z417; P32242; O43765; Q99523; O43597; P19438; P20333	F:GO:0008083; P:GO:0060179; P:GO:0007165; P:GO:0061351; P:GO:0060999; F:GO:0005125; P:GO:0040007; F:GO:0003723; C:GO:0005615; C:GO:0070062; P:GO:0048488; C:GO:0043231; P:GO:0032355; C:GO:0005829; P:GO:0035988	F:growth factor activity; P:male mating behavior; P:signal transduction; P:neural precursor cell proliferation; P:positive regulation of dendritic spine development; F:cytokine activity; P:growth; F:RNA binding; C:extracellular space; C:extracellular exosome; P:synaptic vesicle endocytosis; C:intracellular membrane-bounded organelle; P:response to estradiol; C:cytosol; P:chondrocyte proliferation	-	0.0299262	2.73111	↑	0.86
20	P61224	RAP1B_HUMAN	Ras-related protein Rap-1b	RAP1B	hsa:5908	cellular response to cAMP [GO:0071320]; cellular response to drug [GO:0035690]; cellular response to gonadotropin-releasing hormone [GO:0097211]; establishment of endothelial barrier [GO:0061028]; interleukin-12-mediated signaling pathway [GO:0035722]; neutrophil degranulation [GO:0043312]; Rap protein signal transduction [GO:0032486]; regulation of cell junction assembly [GO:1901888]; regulation…	azurophil granule membrane [GO:0035577]; cell-cell junction [GO:0005911]; cytosol [GO:0005829]; extracellular exosome [GO:0070062]; intracellular [GO:0005622]; lipid droplet [GO:0005811]; membrane [GO:0016020]; plasma membrane [GO:0005886]	GDP binding [GO:0019003]; GTPase activity [GO:0003924]; GTP binding [GO:0005525]; protein complex binding [GO:0032403]	Q12967; P47736; Q9EQZ6-3; Q8WWW0	P:GO:0008283; P:GO:1901888; P:GO:0061028; C:GO:0005886; C:GO:0005811; F:GO:0005525; C:GO:0005911; C:GO:0070062; F:GO:0003924; C:GO:0045121; P:GO:0070374; P:GO:0071320; F:GO:0019003; P:GO:0030033; C:GO:0005829; P:GO:0032486; F:GO:0032403; P:GO:2000114; P:GO:2000301	P:cell proliferation; P:regulation of cell junction assembly; P:establishment of endothelial barrier; C:plasma membrane; C:lipid particle; F:GTP binding; C:cell-cell junction; C:extracellular exosome; F:GTPase activity; C:membrane raft; P:positive regulation of ERK1 and ERK2 cascade; P:cellular response to cAMP; F:GDP binding; P:microvillus assembly; C:cytosol; P:Rap protein signal transduction; …	hsa04024;hsa04670;hsa04010;hsa04014;hsa04015;hsa04062;hsa04722;hsa04611;hsa04720;hsa04972;hsa04510;hsa05211	1.10889e-05	B	↑	1
21	Q86UD1	OAF_HUMAN	Out at first protein homolog	OAF	hsa:220323	-	extracellular exosome [GO:0070062]	-	-	C:GO:0070062	C:extracellular exosome	-	1.10889e-05	B	↑	1
22	O14786	NRP1_HUMAN	Neuropilin-1	NRP1	hsa:8829	actin cytoskeleton reorganization [GO:0031532]; angiogenesis [GO:0001525]; angiogenesis involved in coronary vascular morphogenesis [GO:0060978]; animal organ morphogenesis [GO:0009887]; artery morphogenesis [GO:0048844]; axonal fasciculation [GO:0007413]; axon extension involved in axon guidance [GO:0048846]; axon guidance [GO:0007411]; axonogenesis involved in innervation [GO:0060385]; branchin…	axon [GO:0030424]; cell surface [GO:0009986]; cytoplasmic vesicle [GO:0031410]; cytosol [GO:0005829]; early endosome [GO:0005769]; extracellular space [GO:0005615]; focal adhesion [GO:0005925]; growth cone [GO:0030426]; integral component of membrane [GO:0016021]; neurofilament [GO:0005883]; neuronal cell body [GO:0043025]; neuron projection [GO:0043005]; plasma membrane [GO:0005886]; receptor co…	coreceptor activity [GO:0015026]; cytokine binding [GO:0019955]; growth factor binding [GO:0019838]; GTPase activator activity [GO:0005096]; heparin binding [GO:0008201]; metal ion binding [GO:0046872]; protein kinase binding [GO:0019901]; semaphorin receptor activity [GO:0017154]; vascular endothelial growth factor-activated receptor activity [GO:0005021]; vascular endothelial growth factor bind…	P21333; P08648; P35968; P15692; P15692-4	P:GO:0061299; P:GO:0021637; P:GO:0050918; P:GO:0002042; P:GO:0097490; C:GO:0043025; P:GO:0097491; P:GO:0007413; C:GO:0030426; C:GO:0002116; C:GO:0097443; C:GO:0005829; C:GO:0030424; P:GO:0061441; P:GO:0021828; P:GO:0036486; P:GO:1903375; P:GO:1902287; P:GO:0007267; P:GO:0048008; P:GO:0048843; P:GO:0048842; P:GO:1901998; C:GO:0005883; C:GO:0005886; P:GO:0021785; P:GO:0048012; P:GO:0097374; P:GO:00…	P:retina vasculature morphogenesis in camera-type eye; P:trigeminal nerve structural organization; P:positive chemotaxis; P:cell migration involved in sprouting angiogenesis; P:sympathetic neuron projection extension; C:neuronal cell body; P:sympathetic neuron projection guidance; P:axonal fasciculation; C:growth cone; C:semaphorin receptor complex; C:sorting endosome; C:cytosol; C:axon; P:renal …	hsa05166;hsa04360	1.10889e-05	B	↑	1
23	P37802	TAGL2_HUMAN	Transgelin-2	TAGLN2	hsa:8407	epithelial cell differentiation [GO:0030855]; platelet degranulation [GO:0002576]	cytosol [GO:0005829]; extracellular exosome [GO:0070062]; extracellular region [GO:0005576]; vesicle [GO:0031982]	cadherin binding [GO:0045296]	P60709	P:GO:0030855; C:GO:0070062; F:GO:0005515	P:epithelial cell differentiation; C:extracellular exosome; F:protein binding	-	1.10889e-05	B	↑	1
24	P01833	PIGR_HUMAN	Polymeric immunoglobulin receptor	PIGR	hsa:5284	detection of chemical stimulus involved in sensory perception of bitter taste [GO:0001580]; epidermal growth factor receptor signaling pathway [GO:0007173]; Fc receptor signaling pathway [GO:0038093]; immunoglobulin transcytosis in epithelial cells mediated by polymeric immunoglobulin receptor [GO:0002415]; neutrophil degranulation [GO:0043312]; receptor clustering [GO:0043113]; retina homeostasi…	azurophil granule membrane [GO:0035577]; extracellular exosome [GO:0070062]; extracellular space [GO:0005615]; integral component of plasma membrane [GO:0005887]; plasma membrane [GO:0005886]; receptor complex [GO:0043235]	polymeric immunoglobulin receptor activity [GO:0001792]	-	C:GO:0019814; C:GO:0005887; P:GO:0001895; C:GO:0005615; C:GO:0070062; P:GO:0002415; P:GO:0007173; C:GO:0043235; P:GO:0001580; P:GO:0043113; F:GO:0001792	C:immunoglobulin complex; C:integral component of plasma membrane; P:retina homeostasis; C:extracellular space; C:extracellular exosome; P:immunoglobulin transcytosis in epithelial cells mediated by polymeric immunoglobulin receptor; P:epidermal growth factor receptor signaling pathway; C:receptor complex; P:detection of chemical stimulus involved in sensory perception of bitter taste; P:receptor…	hsa04672	0.0384022	3.13352	↑	0.82
25	P01034	CYTC_HUMAN	Cystatin-C	CST3	hsa:1471	apoptotic process [GO:0006915]; brain development [GO:0007420]; cellular protein metabolic process [GO:0044267]; cellular response to hydrogen peroxide [GO:0070301]; circadian sleep/wake cycle, REM sleep [GO:0042747]; defense response [GO:0006952]; embryo implantation [GO:0007566]; eye development [GO:0001654]; negative regulation of blood vessel remodeling [GO:0060313]; negative regulation of ce…	axon [GO:0030424]; basement membrane [GO:0005604]; contractile fiber [GO:0043292]; endoplasmic reticulum lumen [GO:0005788]; extracellular exosome [GO:0070062]; extracellular region [GO:0005576]; extracellular space [GO:0005615]; ficolin-1-rich granule lumen [GO:1904813]; lysosome [GO:0005764]; multivesicular body [GO:0005771]; neuronal cell body [GO:0043025]; nuclear membrane [GO:0031965]; perin…	amyloid-beta binding [GO:0001540]; cysteine-type endopeptidase inhibitor activity [GO:0004869]; endopeptidase inhibitor activity [GO:0004866]; identical protein binding [GO:0042802]; protease binding [GO:0002020]	Itself	F:GO:0042802; P:GO:0060311; P:GO:0044267; F:GO:0002020; P:GO:0006952; P:GO:0060313; F:GO:0001540; C:GO:0005615; C:GO:0070062; F:GO:0004869; P:GO:0010716; C:GO:0031012; P:GO:0010711	F:identical protein binding; P:negative regulation of elastin catabolic process; P:cellular protein metabolic process; F:protease binding; P:defense response; P:negative regulation of blood vessel remodeling; F:beta-amyloid binding; C:extracellular space; C:extracellular exosome; F:cysteine-type endopeptidase inhibitor activity; P:negative regulation of extracellular matrix disassembly; C:extrace…	hsa04970	0.00239286	1.95344	↑	0.99
26	P12109	CO6A1_HUMAN	Collagen alpha-1(VI) chain	COL6A1	hsa:1291	cell adhesion [GO:0007155]; cellular response to amino acid stimulus [GO:0071230]; collagen catabolic process [GO:0030574]; endodermal cell differentiation [GO:0035987]; extracellular matrix organization [GO:0030198]; osteoblast differentiation [GO:0001649]; protein heterotrimerization [GO:0070208]	collagen type VI trimer [GO:0005589]; endoplasmic reticulum lumen [GO:0005788]; extracellular exosome [GO:0070062]; extracellular matrix [GO:0031012]; extracellular region [GO:0005576]; lysosomal membrane [GO:0005765]; membrane [GO:0016020]; proteinaceous extracellular matrix [GO:0005578]; protein complex [GO:0043234]; sarcolemma [GO:0042383]	platelet-derived growth factor binding [GO:0048407]	-	P:GO:0007155; C:GO:0005578; C:GO:0005589; C:GO:0005765; F:GO:0048407; C:GO:0005788; P:GO:0071230; C:GO:0070062; C:GO:0042383; P:GO:0001649; P:GO:0030198; P:GO:0035987; P:GO:0030574; P:GO:0070208	P:cell adhesion; C:proteinaceous extracellular matrix; C:collagen type VI trimer; C:lysosomal membrane; F:platelet-derived growth factor binding; C:endoplasmic reticulum lumen; P:cellular response to amino acid stimulus; C:extracellular exosome; C:sarcolemma; P:osteoblast differentiation; P:extracellular matrix organization; P:endodermal cell differentiation; P:collagen catabolic process; P:prote…	hsa04151;hsa04510;hsa04512;hsa04974	1.10889e-05	B	↑	1
27	P33908	MA1A1_HUMAN	Mannosyl-oligosaccharide 1,2-alpha-mannosidase IA	MAN1A1	hsa:4121	Golgi apparatus mannose trimming [GO:1904381]; N-glycan processing [GO:0006491]; protein glycosylation [GO:0006486]	cytosol [GO:0005829]; endoplasmic reticulum [GO:0005783]; endoplasmic reticulum-Golgi intermediate compartment [GO:0005793]; extracellular exosome [GO:0070062]; Golgi apparatus [GO:0005794]; Golgi membrane [GO:0000139]; integral component of membrane [GO:0016021]; membrane [GO:0016020]	calcium ion binding [GO:0005509]; mannosidase activity [GO:0015923]; mannosyl-oligosaccharide 1,2-alpha-mannosidase activity [GO:0004571]	-	P:GO:0005975; C:GO:0070062; F:GO:0005509; C:GO:0016021; F:GO:0004571; C:GO:0000139; C:GO:0005783; C:GO:0005793; P:GO:1904381	P:carbohydrate metabolic process; C:extracellular exosome; F:calcium ion binding; C:integral component of membrane; F:mannosyl-oligosaccharide 1,2-alpha-mannosidase activity; C:Golgi membrane; C:endoplasmic reticulum; C:endoplasmic reticulum-Golgi intermediate compartment; P:Golgi apparatus mannose trimming	hsa01100;hsa04141;hsa00510	0.0187329	1.85282	↑	0.88
28	O00151	PDLI1_HUMAN	PDZ and LIM domain protein 1	PDLIM1	hsa:9124	regulation of transcription, DNA-templated [GO:0006355]; response to hypoxia [GO:0001666]; response to oxidative stress [GO:0006979]	cell-cell adherens junction [GO:0005913]; cytoskeleton [GO:0005856]; focal adhesion [GO:0005925]; transcription factor complex [GO:0005667]; Z disc [GO:0030018]	cadherin binding involved in cell-cell adhesion [GO:0098641]; metal ion binding [GO:0046872]; transcription coactivator activity [GO:0003713]	-	C:GO:0005667; P:GO:0006979; F:GO:0008270; C:GO:0005856; F:GO:0005515; P:GO:0001666; C:GO:0005925; F:GO:0003713; C:GO:0005737; P:GO:0045893	C:transcription factor complex; P:response to oxidative stress; F:zinc ion binding; C:cytoskeleton; F:protein binding; P:response to hypoxia; C:focal adhesion; F:transcription coactivator activity; C:cytoplasm; P:positive regulation of transcription, DNA-templated	-	1.10889e-05	B	↑	1
29	P49913	CAMP_HUMAN	Cathelicidin antimicrobial peptide	CAMP	hsa:820	antibacterial humoral response [GO:0019731]; antifungal humoral response [GO:0019732]; antimicrobial humoral immune response mediated by antimicrobial peptide [GO:0061844]; antimicrobial humoral response [GO:0019730]; chronic inflammatory response [GO:0002544]; cytolysis by host of symbiont cells [GO:0051838]; defense response to bacterium [GO:0042742]; defense response to Gram-negative bacterium…	extracellular exosome [GO:0070062]; extracellular region [GO:0005576]; extracellular space [GO:0005615]; intracellular [GO:0005622]; specific granule [GO:0042581]; specific granule lumen [GO:0035580]; tertiary granule lumen [GO:1904724]	-	P08069	P:GO:0008284; C:GO:0042995; P:GO:0045766; P:GO:0044140; C:GO:0070062; P:GO:0071354; C:GO:0042581; P:GO:0071356; P:GO:0050830; P:GO:0050829; P:GO:0045454; P:GO:0051873; P:GO:0002544; C:GO:0005615; F:GO:0005515; P:GO:0002227; P:GO:0071222; P:GO:0001878; C:GO:0005618; P:GO:0001934; C:GO:0016021; P:GO:0071347; P:GO:0019731; P:GO:0071224; P:GO:2000484; P:GO:0019732	P:positive regulation of cell proliferation; C:cell projection; P:positive regulation of angiogenesis; P:negative regulation of growth of symbiont on or near host surface; C:extracellular exosome; P:cellular response to interleukin-6; C:specific granule; P:cellular response to tumor necrosis factor; P:defense response to Gram-positive bacterium; P:defense response to Gram-negative bacterium; P:ce…	hsa05152;hsa04970	0.0334858	2.62352	↑	0.84
30	P34931	HS71L_HUMAN	Heat shock 70 kDa protein 1-like	HSPA1L	hsa:3305	binding of sperm to zona pellucida [GO:0007339]; positive regulation of protein targeting to mitochondrion [GO:1903955]; protein refolding [GO:0042026]; regulation of cellular response to heat [GO:1900034]; response to unfolded protein [GO:0006986]	blood microparticle [GO:0072562]; cell body [GO:0044297]; cytosol [GO:0005829]; nucleoplasm [GO:0005654]; zona pellucida receptor complex [GO:0002199]	ATP binding [GO:0005524]; heat shock protein binding [GO:0031072]; ubiquitin protein ligase binding [GO:0031625]; unfolded protein binding [GO:0051082]	O95429; Q9BUN5; Q13233; P19838; Q15750; P04637; Q12933	F:GO:0031072; P:GO:1900034; F:GO:0051082; P:GO:0042026; C:GO:0002199; P:GO:0006986; P:GO:1903955; C:GO:0005654; F:GO:0005524; P:GO:0007339; F:GO:0031625; C:GO:0005759; C:GO:0044297; C:GO:0072562; C:GO:0005829; C:GO:0008180	F:heat shock protein binding; P:regulation of cellular response to heat; F:unfolded protein binding; P:protein refolding; C:zona pellucida receptor complex; P:response to unfolded protein; P:positive regulation of protein targeting to mitochondrion; C:nucleoplasm; F:ATP binding; P:binding of sperm to zona pellucida; F:ubiquitin protein ligase binding; C:mitochondrial matrix; C:cell body; C:blood …	hsa05162;hsa05164;hsa04213;hsa04010;hsa04144;hsa03040;hsa04612;hsa05169;hsa05145;hsa05134;hsa04915;hsa04141	1.10889e-05	B	↑	1
31	P39060	COIA1_HUMAN	Collagen alpha-1(XVIII) chain	COL18A1	hsa:80781	angiogenesis [GO:0001525]; animal organ morphogenesis [GO:0009887]; cell adhesion [GO:0007155]; collagen catabolic process [GO:0030574]; endothelial cell morphogenesis [GO:0001886]; extracellular matrix organization [GO:0030198]; negative regulation of cell proliferation [GO:0008285]; positive regulation of cell migration [GO:0030335]; positive regulation of cell proliferation [GO:0008284]; posit…	basement membrane [GO:0005604]; collagen trimer [GO:0005581]; endoplasmic reticulum lumen [GO:0005788]; extracellular exosome [GO:0070062]; extracellular matrix [GO:0031012]; extracellular region [GO:0005576]; extracellular space [GO:0005615]	identical protein binding [GO:0042802]; metal ion binding [GO:0046872]; structural molecule activity [GO:0005198]	P05067; P19338; Q15113; P21980	F:GO:0042802; C:GO:0005581; P:GO:0008285; P:GO:0008284; F:GO:0005198; P:GO:0007155; P:GO:0007601; P:GO:0009887; C:GO:0005788; P:GO:0051599; C:GO:0005604; C:GO:0005615; C:GO:0070062; P:GO:0001886; F:GO:0046872; P:GO:0001525; P:GO:0042493; P:GO:0030198; P:GO:0030574; P:GO:2000353; P:GO:0030335	F:identical protein binding; C:collagen trimer; P:negative regulation of cell proliferation; P:positive regulation of cell proliferation; F:structural molecule activity; P:cell adhesion; P:visual perception; P:animal organ morphogenesis; C:endoplasmic reticulum lumen; P:response to hydrostatic pressure; C:basement membrane; C:extracellular space; C:extracellular exosome; P:endothelial cell morpho…	hsa04974	0.00120468	2.12512	↑	0.97
32	Q14126	DSG2_HUMAN	Desmoglein-2	DSG2	hsa:1829	bundle of His cell-Purkinje myocyte adhesion involved in cell communication [GO:0086073]; cell adhesion [GO:0007155]; cornification [GO:0070268]; desmosome organization [GO:0002934]; homophilic cell adhesion via plasma membrane adhesion molecules [GO:0007156]; keratinization [GO:0031424]; maternal process involved in female pregnancy [GO:0060135]; Purkinje myocyte development [GO:0003165]; regula…	apical plasma membrane [GO:0016324]; cell-cell junction [GO:0005911]; cell junction [GO:0030054]; cell surface [GO:0009986]; cornified envelope [GO:0001533]; desmosome [GO:0030057]; extracellular exosome [GO:0070062]; integral component of membrane [GO:0016021]; intercalated disc [GO:0014704]; intracellular membrane-bounded organelle [GO:0043231]; lateral plasma membrane [GO:0016328]; plasma memb…	calcium ion binding [GO:0005509]; cell adhesion molecule binding [GO:0050839]; cell adhesive protein binding involved in bundle of His cell-Purkinje myocyte communication [GO:0086083]	-	C:GO:0016328; P:GO:0060135; F:GO:0050839; P:GO:0032570; P:GO:0003165; P:GO:0007156; C:GO:0009986; C:GO:0070062; F:GO:0005509; P:GO:0002934; C:GO:0016021; C:GO:0014704; F:GO:0086083; C:GO:0030057; P:GO:0086091; P:GO:0098911; C:GO:0016324	C:lateral plasma membrane; P:maternal process involved in female pregnancy; F:cell adhesion molecule binding; P:response to progesterone; P:Purkinje myocyte development; P:homophilic cell adhesion via plasma membrane adhesion molecules; C:cell surface; C:extracellular exosome; F:calcium ion binding; P:desmosome organization; C:integral component of membrane; C:intercalated disc; F:cell adhesive p…	hsa05412	0.0426708	8.20633	↑	0.9
33	Q8IY22	CMIP_HUMAN	C-Maf-inducing protein	CMIP	hsa:80790	-	cytosol [GO:0005829]; nucleoplasm [GO:0005654]	-	Q80SY4; P27986	C:GO:0005634; F:GO:0005515; C:GO:0005737	C:nucleus; F:protein binding; C:cytoplasm	-	0.0202356	0.319961	↓	0.9
34	Q9Y5C1	ANGL3_HUMAN	Angiopoietin-related protein 3	ANGPTL3	hsa:27329	acylglycerol homeostasis [GO:0055090]; angiogenesis [GO:0001525]; artery morphogenesis [GO:0048844]; cell-matrix adhesion [GO:0007160]; cholesterol homeostasis [GO:0042632]; cholesterol metabolic process [GO:0008203]; fatty acid metabolic process [GO:0006631]; glycerol metabolic process [GO:0006071]; integrin-mediated signaling pathway [GO:0007229]; lipid homeostasis [GO:0055088]; lipid storage […	cell surface [GO:0009986]; early endosome [GO:0005769]; extracellular region [GO:0005576]; extracellular space [GO:0005615]; Golgi apparatus [GO:0005794]; lamellipodium [GO:0030027]	enzyme inhibitor activity [GO:0004857]; growth factor activity [GO:0008083]; heparin binding [GO:0008201]; integrin binding [GO:0005178]; phospholipase inhibitor activity [GO:0004859]	-	P:GO:0008283; F:GO:0008083; P:GO:0019915; P:GO:0009395; P:GO:0008203; C:GO:0005794; F:GO:0005178; F:GO:0008201; P:GO:0042632; C:GO:0008305; P:GO:0045766; P:GO:0055091; P:GO:0010519; P:GO:0051005; C:GO:0005769; P:GO:0007229; P:GO:0001525; F:GO:0004859; P:GO:0070328; C:GO:0030027; P:GO:0050996; P:GO:0006071; P:GO:0007160; P:GO:0048844; P:GO:0009725; P:GO:0006631; P:GO:0040007; C:GO:0009986; C:GO:00…	P:cell proliferation; F:growth factor activity; P:lipid storage; P:phospholipid catabolic process; P:cholesterol metabolic process; C:Golgi apparatus; F:integrin binding; F:heparin binding; P:cholesterol homeostasis; C:integrin complex; P:positive regulation of angiogenesis; P:phospholipid homeostasis; P:negative regulation of phospholipase activity; P:negative regulation of lipoprotein lipase ac…	-	1.10889e-05	B	↑	1
35	P34096	RNAS4_HUMAN	Ribonuclease 4	RNASE4	hsa:6038	mRNA cleavage [GO:0006379]	extracellular exosome [GO:0070062]; extracellular region [GO:0005576]	endonuclease activity [GO:0004519]; nucleic acid binding [GO:0003676]; ribonuclease A activity [GO:0004522]; ribonuclease activity [GO:0004540]	-	F:GO:0003676; C:GO:0070062; P:GO:0051252; F:GO:0004522; P:GO:0006379	F:nucleic acid binding; C:extracellular exosome; P:regulation of RNA metabolic process; F:ribonuclease A activity; P:mRNA cleavage	-	0.00652408	1.78168	↑	0.91
36	P06753	TPM3_HUMAN	Tropomyosin alpha-3 chain	TPM3	hsa:7170	actin filament organization [GO:0007015]; muscle contraction [GO:0006936]; muscle filament sliding [GO:0030049]	actin cytoskeleton [GO:0015629]; actin filament [GO:0005884]; cytoskeleton [GO:0005856]; cytosol [GO:0005829]; extracellular exosome [GO:0070062]; muscle thin filament tropomyosin [GO:0005862]; stress fiber [GO:0001725]	actin filament binding [GO:0051015]; structural constituent of muscle [GO:0008307]	Q8TAB5; Q8TD31-3; Q8IZT9; Q03933; O14879; Q14164; Q9BQD3; O95447; Q96LR2; Q9Y6D9; Q7Z3B4; O43482; Q8N0S2; A0A024R4Q5; P0C1Z6; P0C1Z6-2; Q9NVV9; P13805-3; Q8N1B4	C:GO:0070062; F:GO:0003779; C:GO:0001725; C:GO:0005829; C:GO:0005862; P:GO:0030049	C:extracellular exosome; F:actin binding; C:stress fiber; C:cytosol; C:muscle thin filament tropomyosin; P:muscle filament sliding	hsa05200;hsa05414;hsa04261;hsa05410;hsa05216;hsa04260	1.10889e-05	B	↑	1
37	Q10588	BST1_HUMAN	ADP-ribosyl cyclase/cyclic ADP-ribose hydrolase 2	BST1	hsa:683	C-terminal protein lipidation [GO:0006501]; humoral immune response [GO:0006959]; NAD metabolic process [GO:0019674]; neutrophil degranulation [GO:0043312]; positive regulation of B cell proliferation [GO:0030890]; positive regulation of cell proliferation [GO:0008284]; regulation of actin cytoskeleton organization [GO:0032956]; regulation of calcium-mediated signaling [GO:0050848]; regulation of…	anchored component of membrane [GO:0031225]; extracellular exosome [GO:0070062]; extracellular region [GO:0005576]; extrinsic component of membrane [GO:0019898]; plasma membrane [GO:0005886]; specific granule membrane [GO:0035579]; uropod [GO:0001931]	ADP-ribosyl cyclase activity [GO:0061811]; cyclic ADP-ribose hydrolase [GO:0061812]; NAD(P)+ nucleosidase activity [GO:0050135]; NAD+ nucleosidase activity [GO:0003953]; NAD+ nucleotidase, cyclic ADP-ribose generating [GO:0061809]; phosphorus-oxygen lyase activity [GO:0016849]; transferase activity [GO:0016740]	-	P:GO:0007275; F:GO:0016849; C:GO:0005886; P:GO:0006769; F:GO:0003953; C:GO:0070062; F:GO:0050135; P:GO:0046497; P:GO:0006959; P:GO:0030890; C:GO:0019898; F:GO:0016740; C:GO:0031225	P:multicellular organism development; F:phosphorus-oxygen lyase activity; C:plasma membrane; P:nicotinamide metabolic process; F:NAD+ nucleosidase activity; C:extracellular exosome; F:NAD(P)+ nucleosidase activity; P:nicotinate nucleotide metabolic process; P:humoral immune response; P:positive regulation of B cell proliferation; C:extrinsic component of membrane; F:transferase activity; C:anchor…	hsa01100;hsa00760;hsa04970;hsa04972	1.10889e-05	B	↑	1
38	P24821	TENA_HUMAN	Tenascin	TNC	hsa:3371	bud outgrowth involved in lung branching [GO:0060447]; cell adhesion [GO:0007155]; cellular protein metabolic process [GO:0044267]; cellular response to prostaglandin D stimulus [GO:0071799]; cellular response to retinoic acid [GO:0071300]; cellular response to vitamin D [GO:0071305]; extracellular matrix organization [GO:0030198]; mesenchymal-epithelial cell signaling involved in prostate gland …	basement membrane [GO:0005604]; endoplasmic reticulum lumen [GO:0005788]; extracellular matrix [GO:0031012]; extracellular region [GO:0005576]; extracellular space [GO:0005615]; focal adhesion [GO:0005925]; interstitial matrix [GO:0005614]; membrane [GO:0016020]	syndecan binding [GO:0045545]	P20908	P:GO:0014012; P:GO:0060740; P:GO:0007162; P:GO:0008284; F:GO:0045545; P:GO:0042475; P:GO:0009612; P:GO:0060447; P:GO:0007528; P:GO:0045471; C:GO:0005604; C:GO:0005615; P:GO:0042060; C:GO:0005614; C:GO:0005925; P:GO:0060739; P:GO:0071300; P:GO:0010628; C:GO:0016020; P:GO:0001649; P:GO:0030198; P:GO:0071799; P:GO:0071774; P:GO:0071305	P:peripheral nervous system axon regeneration; P:prostate gland epithelium morphogenesis; P:negative regulation of cell adhesion; P:positive regulation of cell proliferation; F:syndecan binding; P:odontogenesis of dentin-containing tooth; P:response to mechanical stimulus; P:bud outgrowth involved in lung branching; P:neuromuscular junction development; P:response to ethanol; C:basement membrane;…	hsa04151;hsa05206;hsa04510;hsa04512	0.0489864	2.25849	↑	0.86
39	P24592	IBP6_HUMAN	Insulin-like growth factor-binding protein 6	IGFBP6	hsa:3489	cellular protein metabolic process [GO:0044267]; negative regulation of canonical Wnt signaling pathway [GO:0090090]; negative regulation of cell proliferation [GO:0008285]; regulation of cell growth [GO:0001558]; regulation of insulin-like growth factor receptor signaling pathway [GO:0043567]; signal transduction [GO:0007165]	extracellular exosome [GO:0070062]; extracellular region [GO:0005576]; Golgi apparatus [GO:0005794]; insulin-like growth factor binary complex [GO:0042568]	insulin-like growth factor I binding [GO:0031994]; insulin-like growth factor II binding [GO:0031995]; receptor binding [GO:0005102]	Q9UHD9	P:GO:0090090; C:GO:0005615; C:GO:0070062; P:GO:0001558; P:GO:0008285; P:GO:0044267; C:GO:0005794; P:GO:0043567; F:GO:0005102; F:GO:0031994; F:GO:0031995	P:negative regulation of canonical Wnt signaling pathway; C:extracellular space; C:extracellular exosome; P:regulation of cell growth; P:negative regulation of cell proliferation; P:cellular protein metabolic process; C:Golgi apparatus; P:regulation of insulin-like growth factor receptor signaling pathway; F:receptor binding; F:insulin-like growth factor I binding; F:insulin-like growth factor II…	-	1.10889e-05	B	↑	1
40	P00390	GSHR_HUMAN	Glutathione reductase, mitochondrial	GSR	hsa:2936	cell redox homeostasis [GO:0045454]; cellular response to oxidative stress [GO:0034599]; glutathione metabolic process [GO:0006749]; nucleobase-containing small molecule interconversion [GO:0015949]	cytosol [GO:0005829]; external side of plasma membrane [GO:0009897]; extracellular exosome [GO:0070062]; mitochondrial matrix [GO:0005759]	electron transfer activity [GO:0009055]; flavin adenine dinucleotide binding [GO:0050660]; glutathione-disulfide reductase activity [GO:0004362]; NADP binding [GO:0050661]	-	P:GO:0006094; F:GO:0009055; C:GO:0009897; F:GO:0004362; P:GO:0045454; P:GO:0000302; F:GO:0050661; P:GO:0006118; C:GO:0070062; C:GO:0005759; F:GO:0050660; P:GO:0006749; P:GO:0015949; C:GO:0005829; P:GO:0055114	P:gluconeogenesis; F:electron carrier activity; C:external side of plasma membrane; F:glutathione-disulfide reductase activity; P:cell redox homeostasis; P:response to reactive oxygen species; F:NADP binding; P:obsolete electron transport; C:extracellular exosome; C:mitochondrial matrix; F:flavin adenine dinucleotide binding; P:glutathione metabolic process; P:nucleobase-containing small molecule…	hsa04918;hsa00480	1.10889e-05	B	↑	1
41	P05451	REG1A_HUMAN	Lithostathine-1-alpha	REG1A	hsa:5967	positive regulation of cell proliferation [GO:0008284]	extracellular exosome [GO:0070062]	carbohydrate binding [GO:0030246]; growth factor activity [GO:0008083]	-	F:GO:0008083; C:GO:0070062; P:GO:0007165; P:GO:0008284; F:GO:0030246; P:GO:0040007	F:growth factor activity; C:extracellular exosome; P:signal transduction; P:positive regulation of cell proliferation; F:carbohydrate binding; P:growth	-	1.10889e-05	Ac	↓	1
42	Q13201	MMRN1_HUMAN	Multimerin-1	MMRN1	hsa:22915	blood coagulation [GO:0007596]; cell adhesion [GO:0007155]; platelet degranulation [GO:0002576]	extracellular matrix [GO:0031012]; extracellular region [GO:0005576]; platelet alpha granule lumen [GO:0031093]	calcium ion binding [GO:0005509]	-	C:GO:0031093; P:GO:0002576; F:GO:0005515; F:GO:0005509; P:GO:0007155; P:GO:0007596; C:GO:0005576	C:platelet alpha granule lumen; P:platelet degranulation; F:protein binding; F:calcium ion binding; P:cell adhesion; P:blood coagulation; C:extracellular region	-	1.10889e-05	B	↑	1
43	P01033	TIMP1_HUMAN	Metalloproteinase inhibitor 1	TIMP1	hsa:7076	aging [GO:0007568]; cartilage development [GO:0051216]; cell activation [GO:0001775]; cellular protein metabolic process [GO:0044267]; cytokine-mediated signaling pathway [GO:0019221]; extracellular matrix disassembly [GO:0022617]; negative regulation of apoptotic process [GO:0043066]; negative regulation of catalytic activity [GO:0043086]; negative regulation of endopeptidase activity [GO:001095…	basement membrane [GO:0005604]; endoplasmic reticulum lumen [GO:0005788]; extracellular exosome [GO:0070062]; extracellular region [GO:0005576]; extracellular space [GO:0005615]; platelet alpha granule lumen [GO:0031093]; proteinaceous extracellular matrix [GO:0005578]	cytokine activity [GO:0005125]; growth factor activity [GO:0008083]; metalloendopeptidase inhibitor activity [GO:0008191]; protease binding [GO:0002020]; zinc ion binding [GO:0008270]	P08962; P20908; P14780	C:GO:0031093; P:GO:0034097; F:GO:0008083; P:GO:2001044; P:GO:1901164; C:GO:0005581; P:GO:0022617; P:GO:0008284; F:GO:0002020; F:GO:0005125; P:GO:0007568; P:GO:0043434; P:GO:0040007; P:GO:0002576; C:GO:0005604; C:GO:0005615; P:GO:0001775; P:GO:0042060; C:GO:0070062; F:GO:0046872; P:GO:0051045; P:GO:0043066; F:GO:0008191; P:GO:0051216	C:platelet alpha granule lumen; P:response to cytokine; F:growth factor activity; P:regulation of integrin-mediated signaling pathway; P:negative regulation of trophoblast cell migration; C:collagen trimer; P:extracellular matrix disassembly; P:positive regulation of cell proliferation; F:protease binding; F:cytokine activity; P:aging; P:response to peptide hormone; P:growth; P:platelet degranula…	hsa04066	1.10889e-05	B	↑	1
44	Q08830	FGL1_HUMAN	Fibrinogen-like protein 1	FGL1	hsa:2267	-	extracellular exosome [GO:0070062]; fibrinogen complex [GO:0005577]	-	-	C:GO:0070062; C:GO:0005577	C:extracellular exosome; C:fibrinogen complex	-	1.10889e-05	B	↑	1
45	P10599	THIO_HUMAN	Thioredoxin	TXN	hsa:7295	activation of protein kinase B activity [GO:0032148]; cell-cell signaling [GO:0007267]; cell proliferation [GO:0008283]; cell redox homeostasis [GO:0045454]; cellular response to oxidative stress [GO:0034599]; glycerol ether metabolic process [GO:0006662]; negative regulation of hydrogen peroxide-induced cell death [GO:1903206]; negative regulation of protein export from nucleus [GO:0046826]; neg…	cytoplasm [GO:0005737]; cytosol [GO:0005829]; extracellular exosome [GO:0070062]; mitochondrion [GO:0005739]; nucleus [GO:0005634]	oxidoreductase activity, acting on a sulfur group of donors, disulfide as acceptor [GO:0016671]; peptide disulfide oxidoreductase activity [GO:0015037]; protein disulfide oxidoreductase activity [GO:0015035]; protein-disulfide reductase activity [GO:0047134]; RNA binding [GO:0003723]; thioredoxin-disulfide reductase activity [GO:0004791]	P42574; Q92905; P00533; Q99683; Q99836; P32119; P18031; D0ZRB2; Q9NZD8; Q9H3M7	P:GO:0008283; P:GO:0030091; F:GO:0015037; F:GO:0015035; P:GO:0006662; P:GO:0009314; P:GO:1903206; P:GO:0043388; C:GO:0005654; P:GO:0000122; P:GO:0006118; C:GO:0070062; P:GO:0015949; C:GO:0005829; F:GO:0016671; P:GO:0033158; P:GO:0032148; P:GO:0033138; P:GO:0046826; P:GO:0006351; P:GO:0007165; P:GO:0007267; P:GO:0045454; P:GO:0000302; P:GO:0006457; P:GO:0000103; F:GO:0003723; F:GO:0005515; P:GO:00…	P:cell proliferation; P:protein repair; F:peptide disulfide oxidoreductase activity; F:protein disulfide oxidoreductase activity; P:glycerol ether metabolic process; P:response to radiation; P:negative regulation of hydrogen peroxide-induced cell death; P:positive regulation of DNA binding; C:nucleoplasm; P:negative regulation of transcription from RNA polymerase II promoter; P:obsolete electron …	-	1.10889e-05	B	↑	1
46	O15061	SYNEM_HUMAN	Synemin	SYNM	hsa:23336	fast-twitch skeletal muscle fiber contraction [GO:0031443]; intermediate filament cytoskeleton organization [GO:0045104]	adherens junction [GO:0005912]; costamere [GO:0043034]; intermediate filament [GO:0005882]; neurofilament cytoskeleton [GO:0060053]; sarcolemma [GO:0042383]	intermediate filament binding [GO:0019215]; structural constituent of cytoskeleton [GO:0005200]; structural constituent of muscle [GO:0008307]; vinculin binding [GO:0017166]	Q9Y4J8; Q8WZ42	C:GO:0005912; F:GO:0008307; C:GO:0060053; C:GO:0016020; P:GO:0045104; C:GO:0043034; F:GO:0017166; C:GO:0005882; F:GO:0005200; F:GO:0019215	C:adherens junction; F:structural constituent of muscle; C:neurofilament cytoskeleton; C:membrane; P:intermediate filament cytoskeleton organization; C:costamere; F:vinculin binding; C:intermediate filament; F:structural constituent of cytoskeleton; F:intermediate filament binding	-	1.10889e-05	A	↓	1
47	Q15063	POSTN_HUMAN	Periostin	POSTN	hsa:10631	bone regeneration [GO:1990523]; cell adhesion [GO:0007155]; cellular response to fibroblast growth factor stimulus [GO:0044344]; cellular response to transforming growth factor beta stimulus [GO:0071560]; cellular response to tumor necrosis factor [GO:0071356]; cellular response to vitamin K [GO:0071307]; extracellular matrix organization [GO:0030198]; negative regulation of cell-matrix adhesion …	extracellular matrix [GO:0031012]; extracellular space [GO:0005615]; neuromuscular junction [GO:0031594]; proteinaceous extracellular matrix [GO:0005578]; trans-Golgi network [GO:0005802]	heparin binding [GO:0008201]; metal ion binding [GO:0046872]	-	F:GO:0050839; P:GO:0003073; F:GO:0008201; C:GO:0005578; P:GO:0009612; C:GO:0005802; P:GO:0001501; P:GO:0001666; P:GO:1990523; C:GO:0031594; P:GO:0071356; P:GO:0014911; P:GO:0014850; P:GO:0008593; P:GO:0044344; P:GO:1900025; P:GO:1904209; P:GO:0071560; C:GO:0005615; P:GO:0001953; F:GO:0046872; P:GO:1990138; P:GO:0030198; P:GO:0032355; P:GO:0071307	F:cell adhesion molecule binding; P:regulation of systemic arterial blood pressure; F:heparin binding; C:proteinaceous extracellular matrix; P:response to mechanical stimulus; C:trans-Golgi network; P:skeletal system development; P:response to hypoxia; P:bone regeneration; C:neuromuscular junction; P:cellular response to tumor necrosis factor; P:positive regulation of smooth muscle cell migration…	-	1.10889e-05	B	↑	1
48	Q7Z7G0	TARSH_HUMAN	Target of Nesh-SH3	ABI3BP	hsa:25890	extracellular matrix organization [GO:0030198]; positive regulation of cell-substrate adhesion [GO:0010811]	extracellular matrix [GO:0031012]; extracellular region [GO:0005576]; extracellular space [GO:0005615]; interstitial matrix [GO:0005614]	collagen binding [GO:0005518]; heparin binding [GO:0008201]	-	C:GO:0005615; C:GO:0005614; F:GO:0005518; C:GO:0005581; P:GO:0030198; F:GO:0008201; P:GO:0010811	C:extracellular space; C:interstitial matrix; F:collagen binding; C:collagen trimer; P:extracellular matrix organization; F:heparin binding; P:positive regulation of cell-substrate adhesion	-	1.10889e-05	B	↑	1
49	A0A0C4DH32	HV320_HUMAN	Immunoglobulin heavy variable 3-20	IGHV3-20	hsa:101928039	B cell receptor signaling pathway [GO:0050853]; complement activation, classical pathway [GO:0006958]; defense response to bacterium [GO:0042742]; innate immune response [GO:0045087]; phagocytosis, engulfment [GO:0006911]; phagocytosis, recognition [GO:0006910]; positive regulation of B cell activation [GO:0050871]	blood microparticle [GO:0072562]; external side of plasma membrane [GO:0009897]; immunoglobulin complex, circulating [GO:0042571]	antigen binding [GO:0003823]; immunoglobulin receptor binding [GO:0034987]	-	C:GO:0009897; F:GO:0004252; P:GO:0038095; P:GO:0038096; P:GO:0006898; P:GO:0042742; P:GO:0006910; C:GO:0070062; P:GO:0006911; P:GO:0050871; F:GO:0003823; P:GO:0006958; P:GO:0045087; C:GO:0042571; C:GO:0072562; F:GO:0034987; P:GO:0050853	C:external side of plasma membrane; F:serine-type endopeptidase activity; P:Fc-epsilon receptor signaling pathway; P:Fc-gamma receptor signaling pathway involved in phagocytosis; P:receptor-mediated endocytosis; P:defense response to bacterium; P:phagocytosis, recognition; C:extracellular exosome; P:phagocytosis, engulfment; P:positive regulation of B cell activation; F:antigen binding; P:complem…	-	1.10889e-05	B	↑	1
50	P05062	ALDOB_HUMAN	Fructose-bisphosphate aldolase B	ALDOB	hsa:229	canonical glycolysis [GO:0061621]; fructose 1,6-bisphosphate metabolic process [GO:0030388]; fructose catabolic process to hydroxyacetone phosphate and glyceraldehyde-3-phosphate [GO:0061624]; fructose metabolic process [GO:0006000]; gluconeogenesis [GO:0006094]; glycolytic process [GO:0006096]; NADH oxidation [GO:0006116]; positive regulation of ATPase activity [GO:0032781]; vacuolar proton-tran…	centriolar satellite [GO:0034451]; cytosol [GO:0005829]; extracellular exosome [GO:0070062]; microtubule organizing center [GO:0005815]	ATPase binding [GO:0051117]; cytoskeletal protein binding [GO:0008092]; fructose-1-phosphate aldolase activity [GO:0061609]; fructose binding [GO:0070061]; fructose-bisphosphate aldolase activity [GO:0004332]; identical protein binding [GO:0042802]	Q8NFJ9; Q9BXC9; Q96RK4; Q8IWZ6	P:GO:0010043; P:GO:0006020; P:GO:0009750; C:GO:0034451; P:GO:0042594; P:GO:0043200; P:GO:0051591; P:GO:0032869; C:GO:0030868; F:GO:0070061; C:GO:0030867; C:GO:0070062; P:GO:0001889; P:GO:0051384; C:GO:0005829; F:GO:0031210; P:GO:0070741; P:GO:0030388; P:GO:0006094; F:GO:0042802; P:GO:0006098; P:GO:0032781; P:GO:0006013; P:GO:0046688; P:GO:0006116; P:GO:0061621; F:GO:0004332; C:GO:0005886; C:GO:00…	P:response to zinc ion; P:inositol metabolic process; P:response to fructose; C:centriolar satellite; P:response to starvation; P:response to amino acid; P:response to cAMP; P:cellular response to insulin stimulus; C:smooth endoplasmic reticulum membrane; F:fructose binding; C:rough endoplasmic reticulum membrane; C:extracellular exosome; P:liver development; P:response to glucocorticoid; C:cytos…	hsa01100;hsa00030;hsa01200;hsa01230;hsa00010;hsa00051	1.10889e-05	B	↑	1
51	P09972	ALDOC_HUMAN	Fructose-bisphosphate aldolase C	ALDOC	hsa:230	canonical glycolysis [GO:0061621]; epithelial cell differentiation [GO:0030855]; fructose 1,6-bisphosphate metabolic process [GO:0030388]; fructose metabolic process [GO:0006000]; gluconeogenesis [GO:0006094]; neutrophil degranulation [GO:0043312]	cytoskeleton [GO:0005856]; cytosol [GO:0005829]; extracellular exosome [GO:0070062]; extracellular region [GO:0005576]; ficolin-1-rich granule lumen [GO:1904813]; mitochondrion [GO:0005739]; secretory granule lumen [GO:0034774]; tertiary granule lumen [GO:1904724]	cytoskeletal protein binding [GO:0008092]; fructose-bisphosphate aldolase activity [GO:0004332]	P04075-2; Q8TBB1	P:GO:0006094; P:GO:0006020; P:GO:0006098; P:GO:0006013; P:GO:0006000; P:GO:0061621; F:GO:0004332; P:GO:0030855; P:GO:0051301; C:GO:0005856; C:GO:0070062; C:GO:0005739; C:GO:0005829; F:GO:0008092; P:GO:0015976; P:GO:0030388; P:GO:0051988	P:gluconeogenesis; P:inositol metabolic process; P:pentose-phosphate shunt; P:mannose metabolic process; P:fructose metabolic process; P:canonical glycolysis; F:fructose-bisphosphate aldolase activity; P:epithelial cell differentiation; P:cell division; C:cytoskeleton; C:extracellular exosome; C:mitochondrion; C:cytosol; F:cytoskeletal protein binding; P:carbon utilization; P:fructose 1,6-bisphos…	hsa01100;hsa00030;hsa01200;hsa01230;hsa00010;hsa00051	1.10889e-05	B	↑	1
52	P12830	CADH1_HUMAN	Cadherin-1	CDH1	hsa:999	adherens junction organization [GO:0034332]; cell-cell adhesion [GO:0098609]; cellular response to indole-3-methanol [GO:0071681]; cellular response to lithium ion [GO:0071285]; entry of bacterium into host cell [GO:0035635]; extracellular matrix disassembly [GO:0022617]; extracellular matrix organization [GO:0030198]; homophilic cell adhesion via plasma membrane adhesion molecules [GO:0007156]; …	actin cytoskeleton [GO:0015629]; apical junction complex [GO:0043296]; catenin complex [GO:0016342]; cell-cell adherens junction [GO:0005913]; cell junction [GO:0030054]; cytoplasmic side of plasma membrane [GO:0009898]; endosome [GO:0005768]; extracellular exosome [GO:0070062]; extracellular region [GO:0005576]; flotillin complex [GO:0016600]; integral component of membrane [GO:0016021]; lamelli…	ankyrin binding [GO:0030506]; beta-catenin binding [GO:0008013]; cadherin binding [GO:0045296]; calcium ion binding [GO:0005509]; cell adhesion molecule binding [GO:0050839]; gamma-catenin binding [GO:0045295]; GTPase activating protein binding [GO:0032794]; identical protein binding [GO:0042802]	Itself; Q9JIY2; P30260; P35221; P35222; Q9H8V3; P00533; P11362; P0DJM0; Q9UHB6; P62136; Q15139; P12931; Q68CZ2	C:GO:0016328; P:GO:0034332; P:GO:0022408; F:GO:0050839; P:GO:0007156; P:GO:0042993; P:GO:0009636; C:GO:0009898; F:GO:0045295; C:GO:0005802; C:GO:0005768; C:GO:0070062; C:GO:0005925; F:GO:0030506; P:GO:0045893; F:GO:0005509; C:GO:0043296; F:GO:0001948; C:GO:0016235; C:GO:0030864; C:GO:0030027; P:GO:0031175; P:GO:0022617; P:GO:0090002; F:GO:0008013; P:GO:0021983; P:GO:0071285; P:GO:0071681; P:GO:00…	C:lateral plasma membrane; P:adherens junction organization; P:negative regulation of cell-cell adhesion; F:cell adhesion molecule binding; P:homophilic cell adhesion via plasma membrane adhesion molecules; P:positive regulation of transcription factor import into nucleus; P:response to toxic substance; C:cytoplasmic side of plasma membrane; F:gamma-catenin binding; C:trans-Golgi network; C:endos…	hsa04514;hsa04390;hsa05200;hsa04015;hsa05218;hsa05100;hsa05130;hsa05219;hsa05213;hsa05216;hsa04520	1.10889e-05	B	↑	1
53	P01824	HV439_HUMAN	Immunoglobulin heavy variable 4-39	IGHV4-39	hsa:102723407	complement activation [GO:0006956]; complement activation, classical pathway [GO:0006958]; Fc-epsilon receptor signaling pathway [GO:0038095]; Fc-gamma receptor signaling pathway involved in phagocytosis [GO:0038096]; immune response [GO:0006955]; leukocyte migration [GO:0050900]; receptor-mediated endocytosis [GO:0006898]; regulation of complement activation [GO:0030449]; regulation of immune re…	extracellular region [GO:0005576]; plasma membrane [GO:0005886]	antigen binding [GO:0003823]; serine-type endopeptidase activity [GO:0004252]	-	-	-	hsa05202;hsa04020;hsa04151;hsa04650;hsa05152;hsa05162;hsa05320;hsa05310;hsa04145;hsa05169;hsa05330;hsa05416;hsa04672;hsa04064;hsa04072;hsa04640;hsa04662;hsa04664;hsa04666;hsa05140;hsa05143;hsa05146;hsa05150;hsa05322;hsa05323;hsa05340;hsa05414	0.0321182	3.20875	↑	0.86
54	P13984	T2FB_HUMAN	General transcription factor IIF subunit 2	GTF2F2	hsa:2963	7-methylguanosine mRNA capping [GO:0006370]; fibroblast growth factor receptor signaling pathway [GO:0008543]; mRNA splicing, via spliceosome [GO:0000398]; positive regulation of transcription elongation from RNA polymerase II promoter [GO:0032968]; positive regulation of transcription initiation from RNA polymerase II promoter [GO:0060261]; positive regulation of viral transcription [GO:0050434]…	microtubule cytoskeleton [GO:0015630]; nucleoplasm [GO:0005654]; nucleus [GO:0005634]; transcriptional preinitiation complex [GO:0097550]; transcription factor TFIIF complex [GO:0005674]	ATP binding [GO:0005524]; DNA binding [GO:0003677]; helicase activity [GO:0004386]; transcription factor activity, core RNA polymerase II binding [GO:0000991]	P35269; P46776; Q8WW35; O94763	C:GO:0015630; P:GO:0006370; P:GO:0008543; F:GO:0004386; P:GO:0042795; C:GO:0005675; C:GO:0005674; P:GO:0000398; P:GO:0045899; F:GO:0000991; P:GO:0032968; F:GO:0003677; F:GO:0005524; F:GO:0005515; P:GO:0050434	C:microtubule cytoskeleton; P:7-methylguanosine mRNA capping; P:fibroblast growth factor receptor signaling pathway; F:helicase activity; P:snRNA transcription from RNA polymerase II promoter; C:holo TFIIH complex; C:transcription factor TFIIF complex; P:mRNA splicing, via spliceosome; P:positive regulation of RNA polymerase II transcriptional preinitiation complex assembly; F:transcription facto…	hsa03022	1.10889e-05	B	↑	1
55	P07998	RNAS1_HUMAN	Ribonuclease pancreatic	RNASE1	hsa:6035	RNA phosphodiester bond hydrolysis [GO:0090501]	extracellular exosome [GO:0070062]	endonuclease activity [GO:0004519]; nucleic acid binding [GO:0003676]; ribonuclease A activity [GO:0004522]; ribonuclease activity [GO:0004540]	P13489	F:GO:0003676; C:GO:0070062; F:GO:0005515; P:GO:0051252; F:GO:0004522	F:nucleic acid binding; C:extracellular exosome; F:protein binding; P:regulation of RNA metabolic process; F:ribonuclease A activity	-	0.0144493	1.71927	↑	0.89
56	O75594	PGRP1_HUMAN	Peptidoglycan recognition protein 1	PGLYRP1	hsa:8993	antimicrobial humoral immune response mediated by antimicrobial peptide [GO:0061844]; antimicrobial humoral response [GO:0019730]; defense response to Gram-positive bacterium [GO:0050830]; detection of bacterium [GO:0016045]; growth of symbiont in host [GO:0044117]; innate immune response [GO:0045087]; killing of cells of other organism [GO:0031640]; negative regulation of inflammatory response […	extracellular exosome [GO:0070062]; extracellular region [GO:0005576]; phagocytic vesicle lumen [GO:0097013]; specific granule lumen [GO:0035580]; tertiary granule lumen [GO:1904724]	N-acetylmuramoyl-L-alanine amidase activity [GO:0008745]; peptidoglycan binding [GO:0042834]; peptidoglycan receptor activity [GO:0016019]; zinc ion binding [GO:0008270]	-	F:GO:0016019; F:GO:0042834; F:GO:0008270; P:GO:0007165; P:GO:0009253; P:GO:0050728; P:GO:0009252; C:GO:0009274; P:GO:0044117; F:GO:0008745; C:GO:0070062; P:GO:0032827; P:GO:0045087; P:GO:0016045; P:GO:0032689; P:GO:0050830	F:peptidoglycan receptor activity; F:peptidoglycan binding; F:zinc ion binding; P:signal transduction; P:peptidoglycan catabolic process; P:negative regulation of inflammatory response; P:peptidoglycan biosynthetic process; C:peptidoglycan-based cell wall; P:growth of symbiont in host; F:N-acetylmuramoyl-L-alanine amidase activity; C:extracellular exosome; P:negative regulation of natural killer …	-	1.10889e-05	B	↑	1
57	A0A075B6S2	KVD29_HUMAN	Immunoglobulin kappa variable 2D-29	IGKV2D-29	hsa:102725018	adaptive immune response [GO:0002250]; immune response [GO:0006955]; immunoglobulin production [GO:0002377]	extracellular space [GO:0005615]; plasma membrane [GO:0005886]	antigen binding [GO:0003823]	-	P:GO:0006958; F:GO:0004252; P:GO:0038095; P:GO:0038096; C:GO:0005576; P:GO:0006898; C:GO:0005886	P:complement activation, classical pathway; F:serine-type endopeptidase activity; P:Fc-epsilon receptor signaling pathway; P:Fc-gamma receptor signaling pathway involved in phagocytosis; C:extracellular region; P:receptor-mediated endocytosis; C:plasma membrane	-	1.10889e-05	A	↓	1
58	P01814	HV270_HUMAN	Immunoglobulin heavy variable 2-70	IGHV2-70	hsa:102723407	complement activation [GO:0006956]; complement activation, classical pathway [GO:0006958]; Fc-epsilon receptor signaling pathway [GO:0038095]; Fc-gamma receptor signaling pathway involved in phagocytosis [GO:0038096]; immune response [GO:0006955]; leukocyte migration [GO:0050900]; receptor-mediated endocytosis [GO:0006898]; regulation of complement activation [GO:0030449]; regulation of immune re…	extracellular region [GO:0005576]; plasma membrane [GO:0005886]	antigen binding [GO:0003823]; serine-type endopeptidase activity [GO:0004252]	-	C:GO:0019814; F:GO:0003823; P:GO:0006958; F:GO:0004252; P:GO:0038095; P:GO:0038096; C:GO:0005576; P:GO:0006898; C:GO:0005886	C:immunoglobulin complex; F:antigen binding; P:complement activation, classical pathway; F:serine-type endopeptidase activity; P:Fc-epsilon receptor signaling pathway; P:Fc-gamma receptor signaling pathway involved in phagocytosis; C:extracellular region; P:receptor-mediated endocytosis; C:plasma membrane	hsa05202;hsa04020;hsa04151;hsa04650;hsa05152;hsa05162;hsa05320;hsa05310;hsa04145;hsa05169;hsa05330;hsa05416;hsa04672;hsa04064;hsa04072;hsa04640;hsa04662;hsa04664;hsa04666;hsa05140;hsa05143;hsa05146;hsa05150;hsa05322;hsa05323;hsa05340;hsa05414	1.10889e-05	B	↑	1
59	A1L390	PKHG3_HUMAN	Pleckstrin homology domain-containing family G member 3	PLEKHG3	hsa:26030	regulation of Rho protein signal transduction [GO:0035023]	-	Rho guanyl-nucleotide exchange factor activity [GO:0005089]	-	P:GO:0035023; P:GO:0043087; F:GO:0005089	P:regulation of Rho protein signal transduction; P:regulation of GTPase activity; F:Rho guanyl-nucleotide exchange factor activity	-	1.10889e-05	B	↑	1
60	Q15036	SNX17_HUMAN	Sorting nexin-17	SNX17	hsa:9784	aorta development [GO:0035904]; cardiac septum development [GO:0003279]; cholesterol catabolic process [GO:0006707]; coronary vasculature development [GO:0060976]; endosomal transport [GO:0016197]; intracellular protein transport [GO:0006886]; receptor-mediated endocytosis [GO:0006898]; regulation of endocytosis [GO:0030100]; retrograde transport, endosome to plasma membrane [GO:1990126]; signal …	cytoplasmic vesicle [GO:0031410]; cytoplasmic vesicle membrane [GO:0030659]; cytosol [GO:0005829]; early endosome [GO:0005769]; endosome [GO:0005768]; endosome membrane [GO:0010008]; Golgi apparatus [GO:0005794]; intracellular membrane-bounded organelle [GO:0043231]; membrane [GO:0016020]; protein complex [GO:0043234]	low-density lipoprotein particle receptor binding [GO:0050750]; phosphatidylinositol binding [GO:0035091]; protein C-terminus binding [GO:0008022]; receptor binding [GO:0005102]	P16333; P19174	F:GO:0008022; P:GO:0007165; F:GO:0035091; P:GO:0060976; C:GO:0005794; C:GO:0043234; P:GO:0006886; P:GO:0006898; P:GO:0003279; C:GO:0005769; C:GO:0030659; F:GO:0050750; P:GO:0006707; P:GO:1990126; P:GO:0035904; C:GO:0005829; C:GO:0010008; P:GO:0030100	F:protein C-terminus binding; P:signal transduction; F:phosphatidylinositol binding; P:coronary vasculature development; C:Golgi apparatus; C:protein complex; P:intracellular protein transport; P:receptor-mediated endocytosis; P:cardiac septum development; C:early endosome; C:cytoplasmic vesicle membrane; F:low-density lipoprotein particle receptor binding; P:cholesterol catabolic process; P:retr…	-	1.10889e-05	B	↑	1
61	P35609	ACTN2_HUMAN	Alpha-actinin-2	ACTN2	hsa:88	actin filament uncapping [GO:0051695]; cardiac muscle cell development [GO:0055013]; cell adhesion [GO:0007155]; focal adhesion assembly [GO:0048041]; MAPK cascade [GO:0000165]; microspike assembly [GO:0030035]; muscle filament sliding [GO:0030049]; negative regulation of potassium ion transmembrane transporter activity [GO:1901017]; negative regulation of potassium ion transport [GO:0043267]; ne…	actin filament [GO:0005884]; cortical actin cytoskeleton [GO:0030864]; cytoskeleton [GO:0005856]; cytosol [GO:0005829]; dendritic spine [GO:0043197]; extracellular exosome [GO:0070062]; extracellular region [GO:0005576]; filopodium [GO:0030175]; focal adhesion [GO:0005925]; platelet alpha granule lumen [GO:0031093]; pseudopodium [GO:0031143]; Z disc [GO:0030018]	actin filament binding [GO:0051015]; calcium ion binding [GO:0005509]; cytoskeletal protein binding [GO:0008092]; FATZ binding [GO:0051373]; identical protein binding [GO:0042802]; integrin binding [GO:0005178]; ion channel binding [GO:0044325]; LIM domain binding [GO:0030274]; phosphatidylinositol-4,5-bisphosphate binding [GO:0005546]; protein dimerization activity [GO:0046983]; protein domain s…	Itself; P12814; Q61824; P03950; O43827; Q9UKG1; P05496; Q5PSV4; P26842; Q8WXI8; P29373; P78560; P50461; Q9NRI5; O75923; Q9Y247; P23771; Q7Z5G4; P30711; P62805; P28222; Q8IYT4; P22459; P22460; Q9H2S1; Q8IY33; P00540; Q7Z7H8; P54296; A0A0S2Z4Y0; Q9UBF9; Q9NP98; Q9NPC6; Q86VF7; Q53GG5; Q53GG5-2; P62140; P47897; P63244; Q14D33; Q8IYX7; O95863; P23497; P23497-2; Q15506; P49458; O60232; Q8WW35; Q9H0E2;…	P:GO:0045893; F:GO:0005178; C:GO:0008305; P:GO:0002576; C:GO:0005667; F:GO:0005546; P:GO:0000165; C:GO:0070062; P:GO:0051289; C:GO:0005925; F:GO:0005509; C:GO:0043197; C:GO:0005829; F:GO:0031432; P:GO:0048041; C:GO:0030864; P:GO:0030049; C:GO:0031093; F:GO:0042803; P:GO:0090002; F:GO:0005088; P:GO:0045214; P:GO:0042981; P:GO:1901017; C:GO:0005884; F:GO:0044325; P:GO:1901018; F:GO:0070080; F:GO:00…	P:positive regulation of transcription, DNA-templated; F:integrin binding; C:integrin complex; P:platelet degranulation; C:transcription factor complex; F:phosphatidylinositol-4,5-bisphosphate binding; P:MAPK cascade; C:extracellular exosome; P:protein homotetramerization; C:focal adhesion; F:calcium ion binding; C:dendritic spine; C:cytosol; F:titin binding; P:focal adhesion assembly; C:cortical…	hsa04530;hsa04670;hsa04810;hsa05203;hsa05146;hsa05322;hsa04510;hsa04520;hsa05412	0.0046457	0.300131	↓	0.94
62	Q5JPH6	SYEM_HUMAN	Probable glutamate--tRNA ligase, mitochondrial	EARS2	hsa:124454	glutamyl-tRNA aminoacylation [GO:0006424]; tRNA aminoacylation for mitochondrial protein translation [GO:0070127]	mitochondrial matrix [GO:0005759]; mitochondrion [GO:0005739]	ATP binding [GO:0005524]; glutamate-tRNA(Gln) ligase activity [GO:0050561]; glutamate-tRNA ligase activity [GO:0004818]; tRNA binding [GO:0000049]; zinc ion binding [GO:0008270]	-	F:GO:0005524; P:GO:0015994; F:GO:0008270; C:GO:0009332; C:GO:0005759; F:GO:0050561; F:GO:0004818; P:GO:0070127; F:GO:0000049; P:GO:0006424	F:ATP binding; P:chlorophyll metabolic process; F:zinc ion binding; C:glutamate-tRNA ligase complex; C:mitochondrial matrix; F:glutamate-tRNA(Gln) ligase activity; F:glutamate-tRNA ligase activity; P:tRNA aminoacylation for mitochondrial protein translation; F:tRNA binding; P:glutamyl-tRNA aminoacylation	hsa01100;hsa00970;hsa00860	1.10889e-05	B	↑	1
63	P04745;P04746;P19961	AMY1_HUMAN;AMYP_HUMAN;AMY2B_HUMAN	Alpha-amylase 1;Pancreatic alpha-amylase;Alpha-amylase 2B	AMY1A;AMY2A;AMY2B	hsa:276	carbohydrate metabolic process [GO:0005975]; digestion [GO:0007586]	extracellular exosome [GO:0070062]; extracellular space [GO:0005615]	alpha-amylase activity [GO:0004556]; alpha-amylase activity (releasing maltohexaose) [GO:0103025]; metal ion binding [GO:0046872]	Q8TAX7	F:GO:0004556; C:GO:0005615; F:GO:0031404; C:GO:0070062; F:GO:0005515; F:GO:0005509; P:GO:0016052; P:GO:0044245; P:GO:0005982; P:GO:0005985	F:alpha-amylase activity; C:extracellular space; F:chloride ion binding; C:extracellular exosome; F:protein binding; F:calcium ion binding; P:carbohydrate catabolic process; P:polysaccharide digestion; P:starch metabolic process; P:sucrose metabolic process	hsa01100;hsa04970;hsa00500;hsa04973	1.10889e-05	B	↑	1
64	P13647	K2C5_HUMAN	Keratin, type II cytoskeletal 5	KRT5	hsa:3852	cornification [GO:0070268]; epidermis development [GO:0008544]; hemidesmosome assembly [GO:0031581]; keratinization [GO:0031424]	cytoplasm [GO:0005737]; cytosol [GO:0005829]; extracellular exosome [GO:0070062]; intermediate filament [GO:0005882]; keratin filament [GO:0045095]; membrane [GO:0016020]; mitochondrion [GO:0005739]; nucleus [GO:0005634]; plasma membrane [GO:0005886]	scaffold protein binding [GO:0097110]; structural constituent of cytoskeleton [GO:0005200]	P18054; Q9BVG8; P02533; P19012; P08727; Q7Z3Y8; Q7Z3Y7; Q15323; O76015; Q6A162; Q13835-2	C:GO:0005634; F:GO:0097110; C:GO:0045095; C:GO:0070062; P:GO:0031581; C:GO:0005739; P:GO:0008544; C:GO:0005829; F:GO:0005200; C:GO:0005886	C:nucleus; F:scaffold protein binding; C:keratin filament; C:extracellular exosome; P:hemidesmosome assembly; C:mitochondrion; P:epidermis development; C:cytosol; F:structural constituent of cytoskeleton; C:plasma membrane	-	1.10889e-05	B	↑	1
65	Q9UBX5	FBLN5_HUMAN	Fibulin-5	FBLN5	hsa:10516	cell-matrix adhesion [GO:0007160]; elastic fiber assembly [GO:0048251]; extracellular matrix organization [GO:0030198]; protein localization to cell surface [GO:0034394]; regulation of cell growth [GO:0001558]; regulation of removal of superoxide radicals [GO:2000121]; secretion [GO:0046903]	elastic fiber [GO:0071953]; extracellular exosome [GO:0070062]; extracellular matrix [GO:0031012]; extracellular region [GO:0005576]; extracellular space [GO:0005615]; proteinaceous extracellular matrix [GO:0005578]	calcium ion binding [GO:0005509]; integrin binding [GO:0005178]; protein C-terminus binding [GO:0008022]; protein homodimerization activity [GO:0042803]	O95967; P15502; P35555; P28300; Q14767; P50222; P32242; Q15645	P:GO:0007160; P:GO:0034394; P:GO:0046903; F:GO:0042803; F:GO:0008022; P:GO:0007165; F:GO:0005178; C:GO:0008305; C:GO:0005578; C:GO:0005615; C:GO:0070062; P:GO:0048251; P:GO:0001558; F:GO:0005509; C:GO:0071953; P:GO:2000121	P:cell-matrix adhesion; P:protein localization to cell surface; P:secretion; F:protein homodimerization activity; F:protein C-terminus binding; P:signal transduction; F:integrin binding; C:integrin complex; C:proteinaceous extracellular matrix; C:extracellular space; C:extracellular exosome; P:elastic fiber assembly; P:regulation of cell growth; F:calcium ion binding; C:elastic fiber; P:regulatio…	-	1.10889e-05	B	↑	1
66	P35555	FBN1_HUMAN	Fibrillin-1	FBN1	hsa:2200	activation of protein kinase A activity [GO:0034199]; camera-type eye development [GO:0043010]; cell adhesion mediated by integrin [GO:0033627]; cellular protein metabolic process [GO:0044267]; cellular response to insulin-like growth factor stimulus [GO:1990314]; cellular response to transforming growth factor beta stimulus [GO:0071560]; embryonic eye morphogenesis [GO:0048048]; extracellular ma…	basement membrane [GO:0005604]; endoplasmic reticulum lumen [GO:0005788]; extracellular exosome [GO:0070062]; extracellular matrix [GO:0031012]; extracellular region [GO:0005576]; extracellular space [GO:0005615]; intracellular [GO:0005622]; microfibril [GO:0001527]; proteinaceous extracellular matrix [GO:0005578]	calcium ion binding [GO:0005509]; extracellular matrix constituent conferring elasticity [GO:0030023]; extracellular matrix structural constituent [GO:0005201]; heparin binding [GO:0008201]; hormone activity [GO:0005179]; identical protein binding [GO:0042802]; integrin binding [GO:0005178]; protein complex binding [GO:0032403]	Itself; O95967; Q9UBX5; P35556; P02751; P28300; Q14766-2	P:GO:0035583; P:GO:0022617; P:GO:0035582; F:GO:0005178; C:GO:0008305; P:GO:0007507; P:GO:0071560; C:GO:0005604; C:GO:0005615; C:GO:0070062; P:GO:0001501; P:GO:0001656; P:GO:0048048; P:GO:1990314; F:GO:0005509; C:GO:0001527; P:GO:0043010; F:GO:0030023; P:GO:0048050	P:sequestering of TGFbeta in extracellular matrix; P:extracellular matrix disassembly; P:sequestering of BMP in extracellular matrix; F:integrin binding; C:integrin complex; P:heart development; P:cellular response to transforming growth factor beta stimulus; C:basement membrane; C:extracellular space; C:extracellular exosome; P:skeletal system development; P:metanephros development; P:embryonic …	-	1.10889e-05	B	↑	1
67	A0A075B6I1	LV460_HUMAN	Immunoglobulin lambda variable 4-60	IGLV4-60	hsa:7441	adaptive immune response [GO:0002250]; immune response [GO:0006955]; immunoglobulin production [GO:0002377]	extracellular space [GO:0005615]; plasma membrane [GO:0005886]	antigen binding [GO:0003823]	-	P:GO:0006958; F:GO:0004252; P:GO:0038095; P:GO:0038096; C:GO:0005576; P:GO:0006898	P:complement activation, classical pathway; F:serine-type endopeptidase activity; P:Fc-epsilon receptor signaling pathway; P:Fc-gamma receptor signaling pathway involved in phagocytosis; C:extracellular region; P:receptor-mediated endocytosis	-	1.10889e-05	A	↓	1
68	Q96EE4	CC126_HUMAN	Coiled-coil domain-containing protein 126	CCDC126	hsa:90693	protein N-linked glycosylation [GO:0006487]	extracellular region [GO:0005576]; Golgi apparatus [GO:0005794]; membrane [GO:0016020]	alpha-1,6-mannosylglycoprotein 6-beta-N-acetylglucosaminyltransferase activity [GO:0030144]	-	C:GO:0016020; P:GO:0006487; F:GO:0030144; C:GO:0005576	C:membrane; P:protein N-linked glycosylation; F:alpha-1,6-mannosylglycoprotein 6-beta-N-acetylglucosaminyltransferase activity; C:extracellular region	-	1.10889e-05	B	↑	1
69	A0A0B4J1V1	HV321_HUMAN	Immunoglobulin heavy variable 3-21	IGHV3-21	hsa:102723407	B cell receptor signaling pathway [GO:0050853]; complement activation, classical pathway [GO:0006958]; defense response to bacterium [GO:0042742]; innate immune response [GO:0045087]; phagocytosis, engulfment [GO:0006911]; phagocytosis, recognition [GO:0006910]; positive regulation of B cell activation [GO:0050871]	blood microparticle [GO:0072562]; external side of plasma membrane [GO:0009897]; immunoglobulin complex, circulating [GO:0042571]	antigen binding [GO:0003823]; immunoglobulin receptor binding [GO:0034987]	-	C:GO:0019814; F:GO:0003823; P:GO:0006958; F:GO:0004252; P:GO:0038095; P:GO:0038096; C:GO:0005576; P:GO:0006898; C:GO:0005886	C:immunoglobulin complex; F:antigen binding; P:complement activation, classical pathway; F:serine-type endopeptidase activity; P:Fc-epsilon receptor signaling pathway; P:Fc-gamma receptor signaling pathway involved in phagocytosis; C:extracellular region; P:receptor-mediated endocytosis; C:plasma membrane	hsa05202;hsa04020;hsa04151;hsa04650;hsa05152;hsa05162;hsa05320;hsa05310;hsa04145;hsa05169;hsa05330;hsa05416;hsa04672;hsa04064;hsa04072;hsa04640;hsa04662;hsa04664;hsa04666;hsa05140;hsa05143;hsa05146;hsa05150;hsa05322;hsa05323;hsa05340;hsa05414	1.10889e-05	B	↑	1
70	A0A0G2JMI3	HV692_HUMAN	Immunoglobulin heavy variable 1-69-2	IGHV1-69-2	hsa:101928039	B cell receptor signaling pathway [GO:0050853]; complement activation, classical pathway [GO:0006958]; defense response to bacterium [GO:0042742]; innate immune response [GO:0045087]; phagocytosis, engulfment [GO:0006911]; phagocytosis, recognition [GO:0006910]; positive regulation of B cell activation [GO:0050871]	blood microparticle [GO:0072562]; external side of plasma membrane [GO:0009897]; immunoglobulin complex, circulating [GO:0042571]	antigen binding [GO:0003823]; immunoglobulin receptor binding [GO:0034987]	-	-	-	-	0.0309135	2.99558	↑	0.92
71	P49454	CENPF_HUMAN	Centromere protein F	CENPF	hsa:1063	cell differentiation [GO:0030154]; cell division [GO:0051301]; cell proliferation [GO:0008283]; chromosome segregation [GO:0007059]; DNA biosynthetic process [GO:0071897]; kidney development [GO:0001822]; kinetochore assembly [GO:0051382]; metaphase plate congression [GO:0051310]; mitotic cell cycle [GO:0000278]; mitotic spindle assembly checkpoint [GO:0007094]; muscle organ development [GO:00075…	axoneme [GO:0005930]; centrosome [GO:0005813]; chromosome, centromeric region [GO:0000775]; ciliary basal body [GO:0036064]; ciliary transition fiber [GO:0097539]; condensed chromosome outer kinetochore [GO:0000940]; cytoplasm [GO:0005737]; cytosol [GO:0005829]; kinetochore [GO:0000776]; midbody [GO:0030496]; nuclear envelope [GO:0005635]; nuclear matrix [GO:0016363]; nucleoplasm [GO:0005654]; nu…	chromatin binding [GO:0003682]; dynein complex binding [GO:0070840]; protein C-terminus binding [GO:0008022]; protein homodimerization activity [GO:0042803]; transcription factor binding [GO:0008134]	Q9GZM8; Q8WUM0	P:GO:0007094; P:GO:0008283; F:GO:0008022; P:GO:0015031; P:GO:0042254; C:GO:0005930; C:GO:0005654; P:GO:0051301; C:GO:0005667; P:GO:0045892; P:GO:0001822; P:GO:0071897; C:GO:0005829; F:GO:0070840; P:GO:0007062; F:GO:0042803; C:GO:0036064; C:GO:0000922; P:GO:0051382; F:GO:0003682; F:GO:0008134; C:GO:0000940; C:GO:0005840; C:GO:0000785; P:GO:0006412; C:GO:0005635; P:GO:0021591; C:GO:0005813; P:GO:00…	P:mitotic spindle assembly checkpoint; P:cell proliferation; F:protein C-terminus binding; P:protein transport; P:ribosome biogenesis; C:axoneme; C:nucleoplasm; P:cell division; C:transcription factor complex; P:negative regulation of transcription, DNA-templated; P:kidney development; P:DNA biosynthetic process; C:cytosol; F:dynein complex binding; P:sister chromatid cohesion; F:protein homodime…	-	1.10889e-05	B	↑	1
a: QDYD for whom suffered Qi deficiency and Yin deficiency syndrome of lung cancer;
b: B for the average of protein in QDYD group has a number, and the average of protein in H group was 0;
c: A for the average of protein in QDYD group was 0, and the average of protein in H group has a number.

## Sheet: Sheet 3. QDLS vs QDYD_regulated
Table S3. Significant differentially-expressed proteins in plasma of lung cancer patients
Sheet 3. Significant differentially-expressed proteins in plasma of lung cancer patients between QDLSa and QDYDb syndromes
No.	UniProtIds	ProteinNames	ProteinDescriptions	Genes	KEGG	Gene ontology (biological process)	Gene ontology (cellular component)	Gene ontology (molecular function)	Interacts with	GO.ID.list	GO.Names.list	Pathway.ID	P.adj	Fold Change (QDLS / QDYD)	Trend	AUC
1	O00299	CLIC1_HUMAN	Chloride intracellular channel protein 1	CLIC1	hsa:1192	chloride transport [GO:0006821]; platelet aggregation [GO:0070527]; positive regulation of osteoblast differentiation [GO:0045669]; regulation of cell cycle [GO:0051726]; regulation of ion transmembrane transport [GO:0034765]; regulation of mitochondrial membrane potential [GO:0051881]; signal transduction [GO:0007165]	blood microparticle [GO:0072562]; brush border [GO:0005903]; chloride channel complex [GO:0034707]; cytoplasm [GO:0005737]; extracellular exosome [GO:0070062]; extracellular space [GO:0005615]; membrane [GO:0016020]; mitochondrion [GO:0005739]; nuclear envelope [GO:0005635]; nuclear membrane [GO:0031965]; nucleus [GO:0005634]; perinuclear region of cytoplasm [GO:0048471]; plasma membrane [GO:0005…	cadherin binding [GO:0045296]; chloride channel activity [GO:0005254]; voltage-gated ion channel activity [GO:0005244]	O75832	P:GO:0007165; F:GO:0004364; F:GO:0005244; F:GO:0005254; P:GO:0045669; C:GO:0005886; C:GO:0034707; F:GO:0098641; P:GO:0006803; C:GO:0031965; P:GO:1903959; C:GO:0048471; C:GO:0070062; C:GO:0005903; C:GO:0005913; P:GO:0051881; P:GO:0006749; C:GO:0005739; C:GO:0072562; P:GO:0051726; P:GO:0070527	P:signal transduction; F:glutathione transferase activity; F:voltage-gated ion channel activity; F:chloride channel activity; P:positive regulation of osteoblast differentiation; C:plasma membrane; C:chloride channel complex; F:cadherin binding involved in cell-cell adhesion; P:obsolete glutathione conjugation reaction; C:nuclear membrane; P:regulation of anion transmembrane transport; C:perinucl…	-	2.092e-05	Bc	↑	1
2	P30043	BLVRB_HUMAN	Flavin reductase (NADPH)	BLVRB	hsa:645	heme catabolic process [GO:0042167]	cytosol [GO:0005829]; extracellular exosome [GO:0070062]; nucleoplasm [GO:0005654]; plasma membrane [GO:0005886]; terminal bouton [GO:0043195]	biliverdin reductase activity [GO:0004074]; riboflavin reductase (NADPH) activity [GO:0042602]	-	F:GO:0042602; P:GO:0015994; C:GO:0070062; F:GO:0004074; C:GO:0005829; P:GO:0042167; C:GO:0005886; C:GO:0005654	F:riboflavin reductase (NADPH) activity; P:chlorophyll metabolic process; C:extracellular exosome; F:biliverdin reductase activity; C:cytosol; P:heme catabolic process; C:plasma membrane; C:nucleoplasm	hsa00860;hsa00740	2.092e-05	Ad	↓	1
3	P40197	GPV_HUMAN	Platelet glycoprotein V	GP5	hsa:2814	axonogenesis [GO:0007409]; blood coagulation [GO:0007596]; blood coagulation, intrinsic pathway [GO:0007597]; cell adhesion [GO:0007155]; platelet activation [GO:0030168]	extracellular exosome [GO:0070062]; extracellular space [GO:0005615]; integral component of plasma membrane [GO:0005887]; plasma membrane [GO:0005886]; proteinaceous extracellular matrix [GO:0005578]	-	P14770	C:GO:0005887; C:GO:0070062; F:GO:0005515; P:GO:0007409; P:GO:0007597; P:GO:0007155; P:GO:0030168	C:integral component of plasma membrane; C:extracellular exosome; F:protein binding; P:axonogenesis; P:blood coagulation, intrinsic pathway; P:cell adhesion; P:platelet activation	hsa04640;hsa04611;hsa04512	2.092e-05	A	↓	1
4	P35579	MYH9_HUMAN	Myosin-9	MYH9	hsa:4627	actin cytoskeleton reorganization [GO:0031532]; actin filament-based movement [GO:0030048]; actomyosin structure organization [GO:0031032]; angiogenesis [GO:0001525]; blood vessel endothelial cell migration [GO:0043534]; cytokinetic process [GO:0032506]; establishment of meiotic spindle localization [GO:0051295]; establishment of T cell polarity [GO:0001768]; integrin-mediated signaling pathway […	actin cytoskeleton [GO:0015629]; actomyosin [GO:0042641]; actomyosin contractile ring [GO:0005826]; brush border [GO:0005903]; cell-cell adherens junction [GO:0005913]; cell leading edge [GO:0031252]; cleavage furrow [GO:0032154]; cytoplasm [GO:0005737]; cytosol [GO:0005829]; extracellular exosome [GO:0070062]; extracellular matrix [GO:0031012]; focal adhesion [GO:0005925]; immunological synapse …	actin binding [GO:0003779]; actin-dependent ATPase activity [GO:0030898]; actin filament binding [GO:0051015]; ADP binding [GO:0043531]; ATPase activity [GO:0016887]; ATP binding [GO:0005524]; cadherin binding [GO:0045296]; calmodulin binding [GO:0005516]; microfilament motor activity [GO:0000146]; microtubule binding [GO:0008017]; microtubule motor activity [GO:0003777]; motor activity [GO:00037…	P61073; P62993; O00255; O00255-2; P19338; P26447; O46385	P:GO:0015031; C:GO:0008305; P:GO:0000212; P:GO:1903923; P:GO:0006911; C:GO:0005826; C:GO:0005903; P:GO:0001701; P:GO:1903919; P:GO:0030220; C:GO:0005829; C:GO:0031594; C:GO:0008180; P:GO:0030224; P:GO:0070527; F:GO:0019904; P:GO:0031032; C:GO:0005884; F:GO:0000146; F:GO:0051015; F:GO:0030898; F:GO:0005516; C:GO:0005913; P:GO:0051295; P:GO:0032796; P:GO:0008360; C:GO:0032154; P:GO:0000910; C:GO:00…	P:protein transport; C:integrin complex; P:meiotic spindle organization; P:positive regulation of protein processing in phagocytic vesicle; P:phagocytosis, engulfment; C:actomyosin contractile ring; C:brush border; P:in utero embryonic development; P:negative regulation of actin filament severing; P:platelet formation; C:cytosol; C:neuromuscular junction; C:COP9 signalosome; P:monocyte differenti…	hsa04530;hsa04810;hsa05132	2.092e-05	B	↑	1
5	P30041	PRDX6_HUMAN	Peroxiredoxin-6	PRDX6	hsa:9588	cell redox homeostasis [GO:0045454]; cellular oxidant detoxification [GO:0098869]; cellular response to oxidative stress [GO:0034599]; glycerophospholipid catabolic process [GO:0046475]; hydrogen peroxide catabolic process [GO:0042744]; neutrophil degranulation [GO:0043312]; positive regulation of mRNA splicing, via spliceosome [GO:0048026]; response to oxidative stress [GO:0006979]	azurophil granule lumen [GO:0035578]; cytoplasm [GO:0005737]; cytosol [GO:0005829]; extracellular exosome [GO:0070062]; extracellular region [GO:0005576]; extracellular space [GO:0005615]; membrane [GO:0016020]; nucleus [GO:0005634]; perinuclear region of cytoplasm [GO:0048471]	cadherin binding [GO:0045296]; calcium-independent phospholipase A2 activity [GO:0047499]; glutathione peroxidase activity [GO:0004602]; peroxiredoxin activity [GO:0051920]; phospholipase A2 activity (consuming 1,2-dipalmitoylphosphatidylcholine) [GO:0102567]; phospholipase A2 activity consuming 1,2-dioleoylphosphatidylethanolamine) [GO:0102568]; protein homodimerization activity [GO:0042803]; ub…	P29991; P09211; P54274	P:GO:0009395; P:GO:0045454; P:GO:0000302; C:GO:0005764; P:GO:0042744; F:GO:0004623; C:GO:0005615; C:GO:0070062; F:GO:0004602; F:GO:0031625; P:GO:0006749; P:GO:0006804; C:GO:0016020; C:GO:0005829; C:GO:0031410; P:GO:0055114; F:GO:0051920	P:phospholipid catabolic process; P:cell redox homeostasis; P:response to reactive oxygen species; C:lysosome; P:hydrogen peroxide catabolic process; F:phospholipase A2 activity; C:extracellular space; C:extracellular exosome; F:glutathione peroxidase activity; F:ubiquitin protein ligase binding; P:glutathione metabolic process; P:obsolete peroxidase reaction; C:membrane; C:cytosol; C:cytoplasmic…	hsa01100	2.092e-05	A	↓	1
6	P04908;P0C0S8;P20671;Q16777;Q6FI13;Q7L7L0;Q93077;Q96KK5;Q99878;Q9BTM1	H2A1B_HUMAN;H2A1_HUMAN;H2A1D_HUMAN;H2A2C_HUMAN;H2A2A_HUMAN;H2A3_HUMAN;H2A1C_HUMAN;H2A1H_HUMAN;H2A1J_HUMAN;H2AJ_HUMAN	Histone H2A type 1-B/E;Histone H2A type 1;Histone H2A type 1-D;Histone H2A type 2-C;Histone H2A type 2-A;Histone H2A type 3;Histone H2A type 1-C;Histone H2A type 1-H;Histone H2A type 1-J;Histone H2A.J	HIST1H2AB;HIST1H2AG;HIST1H2AD;HIST2H2AC;HIST2H2AA3;HIST3H2A;HIST1H2AC;HIST1H2AH;HIST1H2AJ;H2AFJ	hsa:8335	chromatin silencing [GO:0006342]; negative regulation of cell proliferation [GO:0008285]	extracellular exosome [GO:0070062]; nuclear chromatin [GO:0000790]; nucleosome [GO:0000786]; nucleus [GO:0005634]	DNA binding [GO:0003677]; protein heterodimerization activity [GO:0046982]	P06899	F:GO:0003677; C:GO:0070062; P:GO:0070914; F:GO:0046982; P:GO:0008285; C:GO:0000788; P:GO:0006342; P:GO:0006337	F:DNA binding; C:extracellular exosome; P:UV-damage excision repair; F:protein heterodimerization activity; P:negative regulation of cell proliferation; C:nuclear nucleosome; P:chromatin silencing; P:nucleosome disassembly	hsa05322;hsa05034	2.092e-05	A	↓	1
7	P11142	HSP7C_HUMAN	Heat shock cognate 71 kDa protein	HSPA8	hsa:3312	ATP metabolic process [GO:0046034]; cellular response to starvation [GO:0009267]; chaperone cofactor-dependent protein refolding [GO:0051085]; chaperone-mediated autophagy [GO:0061684]; chaperone-mediated autophagy translocation complex disassembly [GO:1904764]; chaperone-mediated protein transport involved in chaperone-mediated autophagy [GO:0061741]; clathrin coat disassembly [GO:0072318]; cyto…	blood microparticle [GO:0072562]; clathrin-sculpted gamma-aminobutyric acid transport vesicle membrane [GO:0061202]; cytosol [GO:0005829]; extracellular exosome [GO:0070062]; extracellular matrix [GO:0031012]; extracellular region [GO:0005576]; extracellular space [GO:0005615]; ficolin-1-rich granule lumen [GO:1904813]; focal adhesion [GO:0005925]; intracellular [GO:0005622]; intracellular ribonu…	ATPase activity [GO:0016887]; ATPase activity, coupled [GO:0042623]; ATP binding [GO:0005524]; C3HC4-type RING finger domain binding [GO:0055131]; cadherin binding [GO:0045296]; enzyme binding [GO:0019899]; G-protein coupled receptor binding [GO:0001664]; heat shock protein binding [GO:0031072]; MHC class II protein complex binding [GO:0023026]; phosphatidylserine binding [GO:0001786]; RNA bindin…	Q99IB8; P60709; Q9GZX7; P49407; P32121; Q9NQ11; Q99933; O95816; Q8AZK7; P00533; P38260; O14976; Q9NZL4; P05412; P00338; Q5S007; P03485; P14598; Q9UNE7; Q9UNE7-1; P61764; Q8TDR0; O00635	C:GO:0014069; F:GO:0055131; C:GO:0000974; P:GO:0061738; C:GO:0098575; C:GO:0030425; F:GO:0001664; F:GO:0001786; P:GO:1902904; P:GO:0045892; C:GO:0043195; C:GO:0005829; P:GO:0051726; F:GO:0031072; C:GO:0061202; C:GO:0005681; P:GO:1904589; P:GO:0042026; C:GO:0005886; P:GO:0007269; F:GO:0042623; F:GO:0031625; C:GO:0000151; C:GO:0042470; P:GO:0046034; C:GO:0043209; P:GO:1900034; C:GO:0005770; P:GO:00…	C:postsynaptic density; F:C3HC4-type RING finger domain binding; C:Prp19 complex; P:late endosomal microautophagy; C:lumenal side of lysosomal membrane; C:dendrite; F:G-protein coupled receptor binding; F:phosphatidylserine binding; P:negative regulation of supramolecular fiber organization; P:negative regulation of transcription, DNA-templated; C:terminal bouton; C:cytosol; P:regulation of cell …	hsa05162;hsa05164;hsa04213;hsa04010;hsa04144;hsa03040;hsa04612;hsa05169;hsa05145;hsa05134;hsa04915;hsa04141	2.092e-05	A	↓	1
8	P61204;P84077	ARF3_HUMAN;ARF1_HUMAN	ADP-ribosylation factor 3;ADP-ribosylation factor 1	ARF3;ARF1	hsa:377	phosphatidylinositol biosynthetic process [GO:0006661]; protein transport [GO:0015031]; retrograde vesicle-mediated transport, Golgi to ER [GO:0006890]	extracellular exosome [GO:0070062]; Golgi membrane [GO:0000139]; perinuclear region of cytoplasm [GO:0048471]	GTPase activity [GO:0003924]; GTP binding [GO:0005525]	-	F:GO:0005525; C:GO:0048471; C:GO:0070062; P:GO:0006890; P:GO:0007264; F:GO:0003924; P:GO:0015031; C:GO:0000139; P:GO:0006661	F:GTP binding; C:perinuclear region of cytoplasm; C:extracellular exosome; P:retrograde vesicle-mediated transport, Golgi to ER; P:small GTPase mediated signal transduction; F:GTPase activity; P:protein transport; C:Golgi membrane; P:phosphatidylinositol biosynthetic process	hsa04144	2.092e-05	B	↑	1
9	P68363	TBA1B_HUMAN	Tubulin alpha-1B chain	TUBA1B	hsa:10376	cell division [GO:0051301]; cellular response to interleukin-4 [GO:0071353]; cytoskeleton-dependent intracellular transport [GO:0030705]; microtubule-based process [GO:0007017]; microtubule cytoskeleton organization [GO:0000226]	cytoplasmic microtubule [GO:0005881]; extracellular exosome [GO:0070062]; membrane raft [GO:0045121]; microtubule [GO:0005874]; microtubule cytoskeleton [GO:0015630]; myelin sheath [GO:0043209]	double-stranded RNA binding [GO:0003725]; GTPase activity [GO:0003924]; GTP binding [GO:0005525]; structural constituent of cytoskeleton [GO:0005200]; structural molecule activity [GO:0005198]; ubiquitin protein ligase binding [GO:0031625]	Q6RW13; Q8AZK7; Q13509	F:GO:0005525; P:GO:0051301; C:GO:0043209; C:GO:0070062; F:GO:0031625; P:GO:0030705; F:GO:0003725; F:GO:0003924; P:GO:0071353; F:GO:0005200; C:GO:0005881; P:GO:0000226	F:GTP binding; P:cell division; C:myelin sheath; C:extracellular exosome; F:ubiquitin protein ligase binding; P:cytoskeleton-dependent intracellular transport; F:double-stranded RNA binding; F:GTPase activity; P:cellular response to interleukin-4; F:structural constituent of cytoskeleton; C:cytoplasmic microtubule; P:microtubule cytoskeleton organization	hsa04145;hsa04540;hsa04210;hsa05130	2.092e-05	B	↑	1
10	Q8TDL5	BPIB1_HUMAN	BPI fold-containing family B member 1	BPIFB1	hsa:92747	antimicrobial humoral response [GO:0019730]; innate immune response in mucosa [GO:0002227]; negative regulation of toll-like receptor 4 signaling pathway [GO:0034144]	extracellular exosome [GO:0070062]; extracellular region [GO:0005576]	lipid binding [GO:0008289]	-	C:GO:0005615; C:GO:0070062; P:GO:0002227; P:GO:0034144; F:GO:0008289	C:extracellular space; C:extracellular exosome; P:innate immune response in mucosa; P:negative regulation of toll-like receptor 4 signaling pathway; F:lipid binding	-	2.092e-05	B	↑	1
11	P00918	CAH2_HUMAN	Carbonic anhydrase 2	CA2	hsa:760	angiotensin-activated signaling pathway [GO:0038166]; bicarbonate transport [GO:0015701]; carbon dioxide transport [GO:0015670]; cellular response to fluid shear stress [GO:0071498]; kidney development [GO:0001822]; morphogenesis of an epithelium [GO:0002009]; odontogenesis of dentin-containing tooth [GO:0042475]; one-carbon metabolic process [GO:0006730]; positive regulation of bone resorption […	apical part of cell [GO:0045177]; axon [GO:0030424]; basolateral plasma membrane [GO:0016323]; cytoplasm [GO:0005737]; cytosol [GO:0005829]; extracellular exosome [GO:0070062]; microvillus [GO:0005902]; myelin sheath [GO:0043209]; plasma membrane [GO:0005886]	arylesterase activity [GO:0004064]; carbonate dehydratase activity [GO:0004089]; zinc ion binding [GO:0008270]	-	C:GO:0043209; P:GO:0010043; P:GO:0043627; P:GO:0032230; P:GO:0015670; P:GO:2001150; F:GO:0004064; F:GO:0004089; P:GO:0042475; C:GO:0070062; C:GO:0045177; P:GO:0045672; C:GO:0005902; P:GO:0001822; P:GO:0071498; P:GO:0032849; P:GO:2001225; C:GO:0005829; P:GO:0015701; C:GO:0030424; F:GO:0008270; P:GO:0046903; P:GO:0038166; P:GO:0009268; P:GO:0048545; P:GO:0006730; C:GO:0005615; F:GO:0005515; P:GO:00…	C:myelin sheath; P:response to zinc ion; P:response to estrogen; P:positive regulation of synaptic transmission, GABAergic; P:carbon dioxide transport; P:positive regulation of dipeptide transmembrane transport; F:arylesterase activity; F:carbonate dehydratase activity; P:odontogenesis of dentin-containing tooth; C:extracellular exosome; C:apical part of cell; P:positive regulation of osteoclast …	hsa04971;hsa04972;hsa04976;hsa04964;hsa00910;hsa04966	2.092e-05	A	↓	1
12	P08311	CATG_HUMAN	Cathepsin G	CTSG	hsa:1511	angiotensin maturation [GO:0002003]; antibacterial humoral response [GO:0019731]; antimicrobial humoral response [GO:0019730]; cellular protein metabolic process [GO:0044267]; cellular response to lipopolysaccharide [GO:0071222]; defense response to fungus [GO:0050832]; defense response to Gram-negative bacterium [GO:0050829]; extracellular matrix disassembly [GO:0022617]; immune response [GO:000…	azurophil granule lumen [GO:0035578]; cell surface [GO:0009986]; cytoplasmic stress granule [GO:0010494]; extracellular exosome [GO:0070062]; extracellular matrix [GO:0031012]; extracellular region [GO:0005576]; extracellular space [GO:0005615]; nucleus [GO:0005634]; plasma membrane [GO:0005886]; secretory granule [GO:0030141]	heparin binding [GO:0008201]; peptidase activity [GO:0008233]; serine-type endopeptidase activity [GO:0004252]; serine-type peptidase activity [GO:0008236]	Q15323; Q7Z3S9	P:GO:0070946; C:GO:0030141; P:GO:0022617; F:GO:0004252; F:GO:0008201; P:GO:0006468; C:GO:0005886; C:GO:0009986; P:GO:0002003; C:GO:0005634; C:GO:0005615; C:GO:0070062; F:GO:0005515; P:GO:0044130; P:GO:0032496; C:GO:0031012; P:GO:0050832; P:GO:0050778	P:neutrophil mediated killing of gram-positive bacterium; C:secretory granule; P:extracellular matrix disassembly; F:serine-type endopeptidase activity; F:heparin binding; P:protein phosphorylation; C:plasma membrane; C:cell surface; P:angiotensin maturation; C:nucleus; C:extracellular space; C:extracellular exosome; F:protein binding; P:negative regulation of growth of symbiont in host; P:respon…	hsa04080;hsa04614;hsa05146;hsa05322;hsa04142	2.092e-05	B	↑	1
13	Q9NYQ8	FAT2_HUMAN	Protocadherin Fat 2	FAT2	hsa:2196	epithelial cell migration [GO:0010631]; homophilic cell adhesion via plasma membrane adhesion molecules [GO:0007156]	cell-cell adherens junction [GO:0005913]; extracellular exosome [GO:0070062]; integral component of membrane [GO:0016021]; nucleus [GO:0005634]; plasma membrane [GO:0005886]	calcium ion binding [GO:0005509]	-	C:GO:0005634; C:GO:0070062; C:GO:0005913; F:GO:0005509; C:GO:0016021; P:GO:0007156; C:GO:0005886; P:GO:0010631	C:nucleus; C:extracellular exosome; C:cell-cell adherens junction; F:calcium ion binding; C:integral component of membrane; P:homophilic cell adhesion via plasma membrane adhesion molecules; C:plasma membrane; P:epithelial cell migration	-	2.092e-05	B	↑	1
14	P06753	TPM3_HUMAN	Tropomyosin alpha-3 chain	TPM3	hsa:7170	actin filament organization [GO:0007015]; muscle contraction [GO:0006936]; muscle filament sliding [GO:0030049]	actin cytoskeleton [GO:0015629]; actin filament [GO:0005884]; cytoskeleton [GO:0005856]; cytosol [GO:0005829]; extracellular exosome [GO:0070062]; muscle thin filament tropomyosin [GO:0005862]; stress fiber [GO:0001725]	actin filament binding [GO:0051015]; structural constituent of muscle [GO:0008307]	Q8TAB5; Q8TD31-3; Q8IZT9; Q03933; O14879; Q14164; Q9BQD3; O95447; Q96LR2; Q9Y6D9; Q7Z3B4; O43482; Q8N0S2; A0A024R4Q5; P0C1Z6; P0C1Z6-2; Q9NVV9; P13805-3; Q8N1B4	C:GO:0070062; F:GO:0003779; C:GO:0001725; C:GO:0005829; C:GO:0005862; P:GO:0030049	C:extracellular exosome; F:actin binding; C:stress fiber; C:cytosol; C:muscle thin filament tropomyosin; P:muscle filament sliding	hsa05200;hsa05414;hsa04261;hsa05410;hsa05216;hsa04260	2.092e-05	A	↓	1
15	P05451	REG1A_HUMAN	Lithostathine-1-alpha	REG1A	hsa:5967	positive regulation of cell proliferation [GO:0008284]	extracellular exosome [GO:0070062]	carbohydrate binding [GO:0030246]; growth factor activity [GO:0008083]	-	F:GO:0008083; C:GO:0070062; P:GO:0007165; P:GO:0008284; F:GO:0030246; P:GO:0040007	F:growth factor activity; C:extracellular exosome; P:signal transduction; P:positive regulation of cell proliferation; F:carbohydrate binding; P:growth	-	2.092e-05	B	↑	1
16	P10599	THIO_HUMAN	Thioredoxin	TXN	hsa:7295	activation of protein kinase B activity [GO:0032148]; cell-cell signaling [GO:0007267]; cell proliferation [GO:0008283]; cell redox homeostasis [GO:0045454]; cellular response to oxidative stress [GO:0034599]; glycerol ether metabolic process [GO:0006662]; negative regulation of hydrogen peroxide-induced cell death [GO:1903206]; negative regulation of protein export from nucleus [GO:0046826]; neg…	cytoplasm [GO:0005737]; cytosol [GO:0005829]; extracellular exosome [GO:0070062]; mitochondrion [GO:0005739]; nucleus [GO:0005634]	oxidoreductase activity, acting on a sulfur group of donors, disulfide as acceptor [GO:0016671]; peptide disulfide oxidoreductase activity [GO:0015037]; protein disulfide oxidoreductase activity [GO:0015035]; protein-disulfide reductase activity [GO:0047134]; RNA binding [GO:0003723]; thioredoxin-disulfide reductase activity [GO:0004791]	P42574; Q92905; P00533; Q99683; Q99836; P32119; P18031; D0ZRB2; Q9NZD8; Q9H3M7	P:GO:0008283; P:GO:0030091; F:GO:0015037; F:GO:0015035; P:GO:0006662; P:GO:0009314; P:GO:1903206; P:GO:0043388; C:GO:0005654; P:GO:0000122; P:GO:0006118; C:GO:0070062; P:GO:0015949; C:GO:0005829; F:GO:0016671; P:GO:0033158; P:GO:0032148; P:GO:0033138; P:GO:0046826; P:GO:0006351; P:GO:0007165; P:GO:0007267; P:GO:0045454; P:GO:0000302; P:GO:0006457; P:GO:0000103; F:GO:0003723; F:GO:0005515; P:GO:00…	P:cell proliferation; P:protein repair; F:peptide disulfide oxidoreductase activity; F:protein disulfide oxidoreductase activity; P:glycerol ether metabolic process; P:response to radiation; P:negative regulation of hydrogen peroxide-induced cell death; P:positive regulation of DNA binding; C:nucleoplasm; P:negative regulation of transcription from RNA polymerase II promoter; P:obsolete electron …	-	2.092e-05	A	↓	1
17	O15061	SYNEM_HUMAN	Synemin	SYNM	hsa:23336	fast-twitch skeletal muscle fiber contraction [GO:0031443]; intermediate filament cytoskeleton organization [GO:0045104]	adherens junction [GO:0005912]; costamere [GO:0043034]; intermediate filament [GO:0005882]; neurofilament cytoskeleton [GO:0060053]; sarcolemma [GO:0042383]	intermediate filament binding [GO:0019215]; structural constituent of cytoskeleton [GO:0005200]; structural constituent of muscle [GO:0008307]; vinculin binding [GO:0017166]	Q9Y4J8; Q8WZ42	C:GO:0005912; F:GO:0008307; C:GO:0060053; C:GO:0016020; P:GO:0045104; C:GO:0043034; F:GO:0017166; C:GO:0005882; F:GO:0005200; F:GO:0019215	C:adherens junction; F:structural constituent of muscle; C:neurofilament cytoskeleton; C:membrane; P:intermediate filament cytoskeleton organization; C:costamere; F:vinculin binding; C:intermediate filament; F:structural constituent of cytoskeleton; F:intermediate filament binding	-	2.092e-05	B	↑	1
18	P10124	SRGN_HUMAN	Serglycin	SRGN	hsa:5552	biomineral tissue development [GO:0031214]; granzyme-mediated apoptotic signaling pathway [GO:0008626]; maintenance of granzyme B location in T cell secretory granule [GO:0033382]; maintenance of protease location in mast cell secretory granule [GO:0033373]; mast cell secretory granule organization [GO:0033364]; negative regulation of bone mineralization [GO:0030502]; negative regulation of cytok…	extracellular region [GO:0005576]; extracellular space [GO:0005615]; Golgi apparatus [GO:0005794]; mast cell granule [GO:0042629]; platelet alpha granule lumen [GO:0031093]	-	P10144; O43765; Q9UMX0; Q9UMX0-2	C:GO:0031093; P:GO:0033382; C:GO:0042629; P:GO:0033373; C:GO:0005581; C:GO:0000139; C:GO:0042588; P:GO:0002576; P:GO:0030502; C:GO:0005615; P:GO:0008626; F:GO:0005518; P:GO:0016485; P:GO:0031214; P:GO:0050710	C:platelet alpha granule lumen; P:maintenance of granzyme B location in T cell secretory granule; C:mast cell granule; P:maintenance of protease location in mast cell secretory granule; C:collagen trimer; C:Golgi membrane; C:zymogen granule; P:platelet degranulation; P:negative regulation of bone mineralization; C:extracellular space; P:granzyme-mediated apoptotic signaling pathway; F:collagen bi…	-	2.092e-05	A	↓	1
19	P09972	ALDOC_HUMAN	Fructose-bisphosphate aldolase C	ALDOC	hsa:230	canonical glycolysis [GO:0061621]; epithelial cell differentiation [GO:0030855]; fructose 1,6-bisphosphate metabolic process [GO:0030388]; fructose metabolic process [GO:0006000]; gluconeogenesis [GO:0006094]; neutrophil degranulation [GO:0043312]	cytoskeleton [GO:0005856]; cytosol [GO:0005829]; extracellular exosome [GO:0070062]; extracellular region [GO:0005576]; ficolin-1-rich granule lumen [GO:1904813]; mitochondrion [GO:0005739]; secretory granule lumen [GO:0034774]; tertiary granule lumen [GO:1904724]	cytoskeletal protein binding [GO:0008092]; fructose-bisphosphate aldolase activity [GO:0004332]	P04075-2; Q8TBB1	P:GO:0006094; P:GO:0006020; P:GO:0006098; P:GO:0006013; P:GO:0006000; P:GO:0061621; F:GO:0004332; P:GO:0030855; P:GO:0051301; C:GO:0005856; C:GO:0070062; C:GO:0005739; C:GO:0005829; F:GO:0008092; P:GO:0015976; P:GO:0030388; P:GO:0051988	P:gluconeogenesis; P:inositol metabolic process; P:pentose-phosphate shunt; P:mannose metabolic process; P:fructose metabolic process; P:canonical glycolysis; F:fructose-bisphosphate aldolase activity; P:epithelial cell differentiation; P:cell division; C:cytoskeleton; C:extracellular exosome; C:mitochondrion; C:cytosol; F:cytoskeletal protein binding; P:carbon utilization; P:fructose 1,6-bisphos…	hsa01100;hsa00030;hsa01200;hsa01230;hsa00010;hsa00051	2.092e-05	A	↓	1
20	P13984	T2FB_HUMAN	General transcription factor IIF subunit 2	GTF2F2	hsa:2963	7-methylguanosine mRNA capping [GO:0006370]; fibroblast growth factor receptor signaling pathway [GO:0008543]; mRNA splicing, via spliceosome [GO:0000398]; positive regulation of transcription elongation from RNA polymerase II promoter [GO:0032968]; positive regulation of transcription initiation from RNA polymerase II promoter [GO:0060261]; positive regulation of viral transcription [GO:0050434]…	microtubule cytoskeleton [GO:0015630]; nucleoplasm [GO:0005654]; nucleus [GO:0005634]; transcriptional preinitiation complex [GO:0097550]; transcription factor TFIIF complex [GO:0005674]	ATP binding [GO:0005524]; DNA binding [GO:0003677]; helicase activity [GO:0004386]; transcription factor activity, core RNA polymerase II binding [GO:0000991]	P35269; P46776; Q8WW35; O94763	C:GO:0015630; P:GO:0006370; P:GO:0008543; F:GO:0004386; P:GO:0042795; C:GO:0005675; C:GO:0005674; P:GO:0000398; P:GO:0045899; F:GO:0000991; P:GO:0032968; F:GO:0003677; F:GO:0005524; F:GO:0005515; P:GO:0050434	C:microtubule cytoskeleton; P:7-methylguanosine mRNA capping; P:fibroblast growth factor receptor signaling pathway; F:helicase activity; P:snRNA transcription from RNA polymerase II promoter; C:holo TFIIH complex; C:transcription factor TFIIF complex; P:mRNA splicing, via spliceosome; P:positive regulation of RNA polymerase II transcriptional preinitiation complex assembly; F:transcription facto…	hsa03022	0.0425748	1.73404	↑	0.86
21	A0A075B6S2	KVD29_HUMAN	Immunoglobulin kappa variable 2D-29	IGKV2D-29	hsa:102725018	adaptive immune response [GO:0002250]; immune response [GO:0006955]; immunoglobulin production [GO:0002377]	extracellular space [GO:0005615]; plasma membrane [GO:0005886]	antigen binding [GO:0003823]	-	P:GO:0006958; F:GO:0004252; P:GO:0038095; P:GO:0038096; C:GO:0005576; P:GO:0006898; C:GO:0005886	P:complement activation, classical pathway; F:serine-type endopeptidase activity; P:Fc-epsilon receptor signaling pathway; P:Fc-gamma receptor signaling pathway involved in phagocytosis; C:extracellular region; P:receptor-mediated endocytosis; C:plasma membrane	-	2.092e-05	B	↑	1
22	A1L390	PKHG3_HUMAN	Pleckstrin homology domain-containing family G member 3	PLEKHG3	hsa:26030	regulation of Rho protein signal transduction [GO:0035023]	-	Rho guanyl-nucleotide exchange factor activity [GO:0005089]	-	P:GO:0035023; P:GO:0043087; F:GO:0005089	P:regulation of Rho protein signal transduction; P:regulation of GTPase activity; F:Rho guanyl-nucleotide exchange factor activity	-	2.092e-05	A	↓	1
23	P04745;P04746;P19961	AMY1_HUMAN;AMYP_HUMAN;AMY2B_HUMAN	Alpha-amylase 1;Pancreatic alpha-amylase;Alpha-amylase 2B	AMY1A;AMY2A;AMY2B	hsa:276	carbohydrate metabolic process [GO:0005975]; digestion [GO:0007586]	extracellular exosome [GO:0070062]; extracellular space [GO:0005615]	alpha-amylase activity [GO:0004556]; alpha-amylase activity (releasing maltohexaose) [GO:0103025]; metal ion binding [GO:0046872]	Q8TAX7	F:GO:0004556; C:GO:0005615; F:GO:0031404; C:GO:0070062; F:GO:0005515; F:GO:0005509; P:GO:0016052; P:GO:0044245; P:GO:0005982; P:GO:0005985	F:alpha-amylase activity; C:extracellular space; F:chloride ion binding; C:extracellular exosome; F:protein binding; F:calcium ion binding; P:carbohydrate catabolic process; P:polysaccharide digestion; P:starch metabolic process; P:sucrose metabolic process	hsa01100;hsa04970;hsa00500;hsa04973	2.092e-05	A	↓	1
24	Q9UBX5	FBLN5_HUMAN	Fibulin-5	FBLN5	hsa:10516	cell-matrix adhesion [GO:0007160]; elastic fiber assembly [GO:0048251]; extracellular matrix organization [GO:0030198]; protein localization to cell surface [GO:0034394]; regulation of cell growth [GO:0001558]; regulation of removal of superoxide radicals [GO:2000121]; secretion [GO:0046903]	elastic fiber [GO:0071953]; extracellular exosome [GO:0070062]; extracellular matrix [GO:0031012]; extracellular region [GO:0005576]; extracellular space [GO:0005615]; proteinaceous extracellular matrix [GO:0005578]	calcium ion binding [GO:0005509]; integrin binding [GO:0005178]; protein C-terminus binding [GO:0008022]; protein homodimerization activity [GO:0042803]	O95967; P15502; P35555; P28300; Q14767; P50222; P32242; Q15645	P:GO:0007160; P:GO:0034394; P:GO:0046903; F:GO:0042803; F:GO:0008022; P:GO:0007165; F:GO:0005178; C:GO:0008305; C:GO:0005578; C:GO:0005615; C:GO:0070062; P:GO:0048251; P:GO:0001558; F:GO:0005509; C:GO:0071953; P:GO:2000121	P:cell-matrix adhesion; P:protein localization to cell surface; P:secretion; F:protein homodimerization activity; F:protein C-terminus binding; P:signal transduction; F:integrin binding; C:integrin complex; C:proteinaceous extracellular matrix; C:extracellular space; C:extracellular exosome; P:elastic fiber assembly; P:regulation of cell growth; F:calcium ion binding; C:elastic fiber; P:regulatio…	-	2.092e-05	A	↓	1
25	A0A075B6I1	LV460_HUMAN	Immunoglobulin lambda variable 4-60	IGLV4-60	hsa:7441	adaptive immune response [GO:0002250]; immune response [GO:0006955]; immunoglobulin production [GO:0002377]	extracellular space [GO:0005615]; plasma membrane [GO:0005886]	antigen binding [GO:0003823]	-	P:GO:0006958; F:GO:0004252; P:GO:0038095; P:GO:0038096; C:GO:0005576; P:GO:0006898	P:complement activation, classical pathway; F:serine-type endopeptidase activity; P:Fc-epsilon receptor signaling pathway; P:Fc-gamma receptor signaling pathway involved in phagocytosis; C:extracellular region; P:receptor-mediated endocytosis	-	2.092e-05	B	↑	1
26	Q08881	ITK_HUMAN	Tyrosine-protein kinase ITK/TSK	ITK	hsa:3702	activation of phospholipase C activity [GO:0007202]; adaptive immune response [GO:0002250]; cellular defense response [GO:0006968]; cytokine production [GO:0001816]; Fc-epsilon receptor signaling pathway [GO:0038095]; innate immune response [GO:0045087]; interferon-gamma production [GO:0032609]; interleukin-4 production [GO:0032633]; intracellular signal transduction [GO:0035556]; NK T cell diffe…	cell-cell junction [GO:0005911]; cytosol [GO:0005829]; extrinsic component of cytoplasmic side of plasma membrane [GO:0031234]; nucleus [GO:0005634]	ATP binding [GO:0005524]; metal ion binding [GO:0046872]; non-membrane spanning protein tyrosine kinase activity [GO:0004715]	P04626; P48023; Q13094	P:GO:0038095; P:GO:0002250; P:GO:0007169; P:GO:0007202; P:GO:0038083; F:GO:0005102; P:GO:0042127; F:GO:0005524; P:GO:0006968; C:GO:0005911; F:GO:0004715; P:GO:0001865; P:GO:0032609; F:GO:0046872; P:GO:0045087; C:GO:0005829; C:GO:0031234; P:GO:0035556; P:GO:0050852; P:GO:0032633	P:Fc-epsilon receptor signaling pathway; P:adaptive immune response; P:transmembrane receptor protein tyrosine kinase signaling pathway; P:activation of phospholipase C activity; P:peptidyl-tyrosine autophosphorylation; F:receptor binding; P:regulation of cell proliferation; F:ATP binding; P:cellular defense response; C:cell-cell junction; F:non-membrane spanning protein tyrosine kinase activity;…	hsa04670;hsa04062;hsa04660	2.092e-05	A	↓	1
a: QDLS for whom suffered Qi deficiency of lung-spleen syndrome of lung cancer;
b: QDYD for whom suffered Qi deficiency and Yin deficiency syndrome of lung cancer;
c: B for the average of protein in QDLS group has a number, and the average of protein in QDYD group was 0;
d: A for the average of protein in QDLS group was 0, and the average of protein in QDYD group has a number.
