# Supplementary material for: Integrated DIA proteomics and lipidomics analysis on non-small cell lung cancer patients with TCM syndromes
Source: Chin Med. 2021 Nov 27;16:126. doi: 10.1186/s13020-021-00535-x (PMC8627049; doi:10.1186/s13020-021-00535-x)
Supplement: Supplementary file 3 — Additional file 3: Table S4. Detailed information of GO and KEGG enrichment analysis. [file 13020_2021_535_MOESM3_ESM.xlsx]

## Sheet: Supplementary material Table S4
Supplementary Information for
ARTICLE
Integrated DIA proteomics and lipidomics analysis on non-small cell lung cancer patients with TCM syndromes
Song Cang†, Ran Liu†, Wei Jin, Qi Tang, Wanjun Li, Kunqian Mu, Pengfei Jin, Kaishun Bi, Qing Li⁎
†Song Cang and Ran Liu contributed equally to the work.
* Corresponding author at: School of Pharmacy, Shenyang Pharmaceutical University, 103 Wenhua Road, Shenyang 110016, China
Table S4: Detailed information of GO and KEGG enrichment analysis
1. Sheet 1. GO enrichment of differential proteins in QDLS vs H groups.
2. Sheet 2. GO enrichment of differential proteins in QDYD vs H groups.
3. Sheet 3. GO enrichment of differential proteins in QDLS vs QDYD groups.
4. Sheet 4. KEGG enrichment of differential proteins in QDLS vs H groups.
5. Sheet 5. KEGG enrichment of differential proteins in QDYD vs H groups.
6. Sheet 6. KEGG enrichment of differential proteins in QDLS vs QDYD groups.

## Sheet: GO enrichment QDLS vs H
GO.ID	GO.Name	P.Value	Nr.Test	IDs
GO:0006958	complement activation, classical pathway	4.71546e-08	8	A0A075B6I1, A0A075B6J9, A0A0B4J1V1, A0A0C4DH32, P01597, P01762, P01814, P02748
GO:0051187	cofactor catabolic process	6.17479e-08	7	P02042, P05164, P30041, P32119, P68871, P69905, Q06830
GO:0072593	reactive oxygen species metabolic process	8.3393e-08	7	P02042, P05164, P30041, P32119, P68871, P69905, Q06830
GO:0006959	humoral immune response	8.94561e-08	11	A0A075B6I1, A0A075B6J9, A0A0B4J1V1, A0A0C4DH32, P01597, P01762, P01814, P02748, P49913, P61769, Q10588
GO:0006956	complement activation	1.20588e-07	8	A0A075B6I1, A0A075B6J9, A0A0B4J1V1, A0A0C4DH32, P01597, P01762, P01814, P02748
GO:0042743	hydrogen peroxide metabolic process	1.46705e-07	7	P02042, P05164, P30041, P32119, P68871, P69905, Q06830
GO:0098657	import into cell	1.81439e-07	14	A0A075B6I1, A0A075B6J9, A0A0B4J1V1, A0A0C4DH32, P01597, P01762, P01814, P0DJI9, P11717, P28799, P68871, P69905, Q01518, Q15036
GO:0015671	oxygen transport	1.837e-07	4	P02042, P68871, P69891, P69905
GO:0030198	extracellular matrix organization	2.67084e-07	13	P01033, P02751, P02766, P04275, P08311, P12109, P12830, P13598, P13796, P35555, P39060, Q15063, Q7Z7G0
GO:0015669	gas transport	2.7457e-07	5	P00918, P02042, P68871, P69891, P69905
GO:0006898	receptor-mediated endocytosis	3.35023e-07	13	A0A075B6I1, A0A075B6J9, A0A0B4J1V1, A0A0C4DH32, P01597, P01762, P01814, P0DJI9, P11717, P68871, P69905, Q01518, Q15036
GO:1901700	response to oxygen-containing compound	4.2981e-07	25	P00390, P01033, P01344, P02042, P02751, P02753, P05062, P05164, P06276, P08311, P11717, P12109, P12830, P14618, P28799, P30041, P35555, P39060, P49913, P61224, P61769, P68871, P69905, Q15063, Q8NBP7
GO:0002576	platelet degranulation	4.55726e-07	7	P01009, P01033, P01344, P02751, P04275, Q06033, Q13201
GO:0006897	endocytosis	4.56301e-07	14	A0A075B6I1, A0A075B6J9, A0A0B4J1V1, A0A0C4DH32, P01597, P01762, P01814, P0DJI9, P11717, P28799, P68871, P69905, Q01518, Q15036
GO:0072376	protein activation cascade	5.16872e-07	9	A0A075B6I1, A0A075B6J9, A0A0B4J1V1, A0A0C4DH32, P01597, P01762, P01814, P02748, P04275
GO:0017001	antibiotic catabolic process	5.99764e-07	7	P02042, P05164, P30041, P32119, P68871, P69905, Q06830
GO:0043062	extracellular structure organization	6.58717e-07	14	P01033, P02751, P02766, P04275, P05164, P08311, P12109, P12830, P13598, P13796, P35555, P39060, Q15063, Q7Z7G0
GO:0006955	immune response	7.6378e-07	18	A0A075B6I1, A0A075B6J9, A0A0B4J1V1, A0A0C4DH32, O75594, P01597, P01762, P01814, P02748, P0DJI9, P23083, P49913, P61769, Q06830, Q08881, Q10588, Q8TDL5, Q92954
GO:0042744	hydrogen peroxide catabolic process	8.67138e-07	7	P02042, P05164, P30041, P32119, P68871, P69905, Q06830
GO:0002376	immune system process	8.9378e-07	25	A0A075B6I1, A0A075B6J9, A0A0B4J1V1, A0A0C4DH32, O75594, P01597, P01762, P01814, P02748, P02751, P05164, P08311, P0DJI9, P13598, P13796, P23083, P30479, P35579, P49913, P61769, Q06830, Q08881, Q10588, Q8TDL5, Q92954
GO:0038095	Fc-epsilon receptor signaling pathway	1.05301e-06	8	A0A075B6I1, A0A075B6J9, A0A0B4J1V1, A0A0C4DH32, P01597, P01762, P01814, Q08881
GO:0016192	vesicle-mediated transport	1.08264e-06	22	A0A075B6I1, A0A075B6J9, A0A0B4J1V1, A0A0C4DH32, P01009, P01033, P01344, P01597, P01762, P01814, P02751, P04275, P0DJI9, P11717, P28799, P61204, P68871, P69905, Q01518, Q06033, Q13201, Q15036
GO:0038096	Fc-gamma receptor signaling pathway involved in phagocytosis	1.09848e-06	7	A0A075B6I1, A0A075B6J9, A0A0B4J1V1, A0A0C4DH32, P01597, P01762, P01814
GO:0002433	immune response-regulating cell surface receptor signaling pathway involved in phagocytosis	1.09848e-06	7	A0A075B6I1, A0A075B6J9, A0A0B4J1V1, A0A0C4DH32, P01597, P01762, P01814
GO:0002431	Fc receptor mediated stimulatory signaling pathway	1.15152e-06	7	A0A075B6I1, A0A075B6J9, A0A0B4J1V1, A0A0C4DH32, P01597, P01762, P01814
GO:0038094	Fc-gamma receptor signaling pathway	1.22555e-06	7	A0A075B6I1, A0A075B6J9, A0A0B4J1V1, A0A0C4DH32, P01597, P01762, P01814
GO:0006950	response to stress	1.31404e-06	33	A0A075B6J9, A0A0C4DH32, O14786, O75594, P00390, P00918, P01009, P01033, P01034, P01344, P01762, P02042, P02748, P02751, P04275, P05062, P05164, P08311, P0DJI9, P14618, P30041, P34931, P39060, P49913, P61769, P68871, P69905, Q06830, Q08881, Q14526, Q15063, Q8NBP7, Q8TDL5
GO:0042221	response to chemical	1.32547e-06	30	O14786, P00390, P00918, P01033, P01344, P02042, P02751, P02753, P05062, P05164, P06276, P08311, P11717, P12109, P12830, P14618, P28799, P30041, P34931, P35555, P39060, P49913, P61224, P61769, P68363, P68871, P69905, Q15063, Q8NBP7, Q9NW64
GO:0051186	cofactor metabolic process	1.42794e-06	14	P00390, P02042, P05062, P05164, P06733, P14618, P30041, P32119, P43251, P68871, P69905, Q06830, Q10588, Q5JPH6
GO:0042737	drug catabolic process	1.73314e-06	7	P02042, P05164, P30041, P32119, P68871, P69905, Q06830
GO:0019430	removal of superoxide radicals	1.81986e-06	3	P05164, P32119, Q06830
GO:0002252	immune effector process	1.87561e-06	12	A0A075B6I1, A0A075B6J9, A0A0B4J1V1, A0A0C4DH32, P01597, P01762, P01814, P02748, P05164, P08311, P13796, Q06830
GO:0050896	response to stimulus	2.07918e-06	51	A0A075B6I1, A0A075B6J9, A0A0B4J1V1, A0A0C4DH32, O14786, O75594, P00390, P00918, P01009, P01033, P01034, P01344, P01597, P01762, P01814, P02042, P02748, P02751, P02753, P04275, P05062, P05164, P06276, P06733, P08311, P0DJI9, P11717, P12109, P12830, P14618, P23083, P28799, P30041, P34931, P35555, P39060, P49913, P61224, P61769, P68363, P68871, P69905, Q06830, Q08881, Q10588, Q14526, Q15063, Q8NBP7,…
GO:0006952	defense response	2.21939e-06	16	A0A075B6J9, A0A0C4DH32, O75594, P01009, P01034, P01762, P02748, P02751, P05164, P08311, P0DJI9, P49913, P61769, Q06830, Q08881, Q8TDL5
GO:0010033	response to organic substance	2.29387e-06	23	O14786, P00918, P01033, P01344, P02751, P02753, P05062, P05164, P06276, P08311, P11717, P12109, P12830, P14618, P28799, P34931, P35555, P49913, P61224, P61769, P68363, Q15063, Q8NBP7
GO:0022617	extracellular matrix disassembly	2.78466e-06	6	P01033, P02751, P08311, P12830, P13796, P35555
GO:0051883	killing of cells in other organism involved in symbiotic interaction	2.88438e-06	3	P02748, P08311, P49913
GO:0051818	disruption of cells of other organism involved in symbiotic interaction	2.88438e-06	3	P02748, P08311, P49913
GO:0045087	innate immune response	3.15098e-06	10	A0A075B6J9, A0A0C4DH32, O75594, P01762, P02748, P0DJI9, P49913, Q06830, Q08881, Q8TDL5
GO:0098869	cellular oxidant detoxification	3.31402e-06	3	P05164, P32119, Q06830
GO:0002684	positive regulation of immune system process	4.86967e-06	16	A0A075B6I1, A0A075B6J9, A0A0B4J1V1, A0A0C4DH32, P00918, P01344, P01597, P01762, P01814, P02748, P02753, P08311, P13598, P61769, Q08881, Q10588
GO:0009719	response to endogenous stimulus	9.84146e-06	15	P00918, P01033, P01344, P02751, P05062, P06276, P12109, P12830, P14618, P28799, P35555, P49913, P61224, Q15063, Q8NBP7
GO:0033993	response to lipid	1.08397e-05	13	P00918, P01344, P02751, P02753, P05062, P05164, P06276, P08311, P11717, P28799, P49913, P61769, Q15063
GO:0009987	cellular process	1.33166e-05	79	A0A075B6I1, A0A075B6J9, A0A0B4J1V1, A0A0C4DH32, O14786, O75594, P00390, P00915, P00918, P01009, P01033, P01034, P01344, P01597, P01762, P01814, P02042, P02748, P02750, P02751, P02753, P02766, P04275, P05062, P05154, P05164, P06276, P06733, P08311, P0DJI9, P11717, P12109, P12830, P13598, P13647, P13796, P13984, P14618, P24592, P28799, P30041, P30479, P32119, P33908, P34931, P35555, P35579, P35858,…
GO:0038093	Fc receptor signaling pathway	1.3631e-05	8	A0A075B6I1, A0A075B6J9, A0A0B4J1V1, A0A0C4DH32, P01597, P01762, P01814, Q08881
GO:0006911	phagocytosis, engulfment	1.38711e-05	4	A0A075B6J9, A0A0C4DH32, P01762, P35579
GO:0050776	regulation of immune response	1.72043e-05	16	A0A075B6I1, A0A075B6J9, A0A0B4J1V1, A0A0C4DH32, O75594, P01344, P01597, P01762, P01814, P02748, P08311, P13598, P30479, P61769, Q08881, Q8TDL5
GO:0016999	antibiotic metabolic process	1.97942e-05	7	P02042, P05164, P30041, P32119, P68871, P69905, Q06830
GO:0006810	transport	2.08532e-05	35	A0A075B6I1, A0A075B6J9, A0A0B4J1V1, A0A0C4DH32, O14786, P00915, P00918, P01009, P01033, P01344, P01597, P01762, P01814, P02042, P02751, P02766, P04275, P05154, P0DJI9, P11717, P28799, P35579, P43652, P61204, P68363, P68871, P69891, P69905, Q01518, Q06033, Q13201, Q15036, Q8IU68, Q8NBP7, Q9NW64
GO:0044364	disruption of cells of other organism	2.60282e-05	3	P02748, P08311, P49913
GO:0031640	killing of cells of other organism	2.60282e-05	3	P02748, P08311, P49913
GO:1990748	cellular detoxification	2.78188e-05	3	P05164, P32119, Q06830
GO:0045055	regulated exocytosis	2.99082e-05	7	P01009, P01033, P01344, P02751, P04275, Q06033, Q13201
GO:0099024	plasma membrane invagination	3.10842e-05	4	A0A075B6J9, A0A0C4DH32, P01762, P35579
GO:0051179	localization	3.3417e-05	38	A0A075B6I1, A0A075B6J9, A0A0B4J1V1, A0A0C4DH32, O14786, P00915, P00918, P01009, P01033, P01344, P01597, P01762, P01814, P02042, P02751, P02766, P04275, P05154, P0DJI9, P11717, P12830, P28799, P35555, P35579, P43652, P61204, P68363, P68871, P69891, P69905, Q01518, Q06033, Q13201, Q15036, Q8IU68, Q8NBP7, Q8TAQ9, Q9NW64
GO:0017144	drug metabolic process	3.36297e-05	13	P02042, P05062, P05164, P06276, P06733, P14618, P30041, P32119, P43251, P68871, P69905, Q06830, Q10588
GO:0044146	negative regulation of growth of symbiont involved in interaction with host	3.3672e-05	3	P05164, P08311, P49913
GO:0044144	modulation of growth of symbiont involved in interaction with host	3.57888e-05	3	P05164, P08311, P49913
GO:0045454	cell redox homeostasis	3.7421e-05	5	P00390, P30041, P32119, P49913, Q06830
GO:0002429	immune response-activating cell surface receptor signaling pathway	4.0363e-05	9	A0A075B6I1, A0A075B6J9, A0A0B4J1V1, A0A0C4DH32, P01597, P01762, P01814, P13598, Q08881
GO:0002682	regulation of immune system process	4.13081e-05	19	A0A075B6I1, A0A075B6J9, A0A0B4J1V1, A0A0C4DH32, O75594, P00918, P01344, P01597, P01762, P01814, P02748, P02753, P08311, P13598, P30479, P61769, Q08881, Q10588, Q8TDL5
GO:0065007	biological regulation	4.3162e-05	70	A0A075B6I1, A0A075B6J9, A0A0B4J1V1, A0A0C4DH32, O14786, O75594, P00390, P00918, P01009, P01033, P01034, P01344, P01597, P01762, P01814, P02042, P02748, P02750, P02751, P02753, P02766, P04275, P05062, P05154, P05164, P06276, P06733, P08311, P0DJI9, P11717, P12830, P13598, P13796, P13984, P24592, P28799, P30041, P30479, P32119, P34931, P35555, P35579, P35858, P39060, P49913, P61204, P61224, P61769,…
GO:0051234	establishment of localization	5.17882e-05	35	A0A075B6I1, A0A075B6J9, A0A0B4J1V1, A0A0C4DH32, O14786, P00915, P00918, P01009, P01033, P01344, P01597, P01762, P01814, P02042, P02751, P02766, P04275, P05154, P0DJI9, P11717, P28799, P35579, P43652, P61204, P68363, P68871, P69891, P69905, Q01518, Q06033, Q13201, Q15036, Q8IU68, Q8NBP7, Q9NW64
GO:0010324	membrane invagination	5.75727e-05	4	A0A075B6J9, A0A0C4DH32, P01762, P35579
GO:0050778	positive regulation of immune response	6.5833e-05	12	A0A075B6I1, A0A075B6J9, A0A0B4J1V1, A0A0C4DH32, P01597, P01762, P01814, P02748, P08311, P13598, P61769, Q08881
GO:0098542	defense response to other organism	6.72137e-05	8	A0A075B6J9, A0A0C4DH32, O75594, P01762, P05164, P08311, P49913, P61769
GO:0098754	detoxification	6.83101e-05	3	P05164, P32119, Q06830
GO:0015701	bicarbonate transport	7.56863e-05	4	P00915, P00918, P68871, P69905
GO:0001501	skeletal system development	8.37971e-05	5	P01344, P02753, P35555, Q06830, Q15063
GO:0042742	defense response to bacterium	8.98073e-05	6	A0A075B6J9, A0A0C4DH32, O75594, P01762, P49913, P61769
GO:0001906	cell killing	9.56441e-05	4	P02748, P08311, P49913, Q06830
GO:0002253	activation of immune response	9.59795e-05	10	A0A075B6I1, A0A075B6J9, A0A0B4J1V1, A0A0C4DH32, P01597, P01762, P01814, P02748, P13598, Q08881
GO:0051852	disruption by host of symbiont cells	0.000101757	2	P08311, P49913
GO:0051873	killing by host of symbiont cells	0.000101757	2	P08311, P49913
GO:0002768	immune response-regulating cell surface receptor signaling pathway	0.000103949	9	A0A075B6I1, A0A075B6J9, A0A0B4J1V1, A0A0C4DH32, P01597, P01762, P01814, P13598, Q08881
GO:0009605	response to external stimulus	0.000110533	16	A0A075B6J9, A0A0C4DH32, O75594, P01344, P01762, P02751, P05062, P05164, P06276, P06733, P08311, P14618, P49913, P61769, Q15063, Q8NBP7
GO:0050832	defense response to fungus	0.000125374	3	P05164, P08311, P49913
GO:0006094	gluconeogenesis	0.000130743	5	P00390, P02753, P05062, P06733, P14618
GO:0009725	response to hormone	0.000133271	11	P00918, P01033, P01344, P02751, P05062, P06276, P14618, P28799, P35555, Q15063, Q8NBP7
GO:0019319	hexose biosynthetic process	0.000147275	5	P00390, P02753, P05062, P06733, P14618
GO:0051707	response to other organism	0.000147601	9	A0A075B6J9, A0A0C4DH32, O75594, P01762, P05164, P06733, P08311, P49913, P61769
GO:0048518	positive regulation of biological process	0.000150036	40	A0A075B6I1, A0A075B6J9, A0A0B4J1V1, A0A0C4DH32, O14786, P00918, P01033, P01344, P01597, P01762, P01814, P02042, P02748, P02750, P02751, P02753, P08311, P0DJI9, P11717, P12830, P13598, P13796, P13984, P28799, P34931, P35579, P39060, P49913, P61224, P61769, P68871, P69905, Q08881, Q10588, Q14526, Q15063, Q7Z7G0, Q8N271, Q8NBP7, Q9NW64
GO:0042493	response to drug	0.000161343	12	P01344, P02042, P02751, P02753, P05062, P06276, P12830, P39060, P61769, P68871, P69905, Q9NW64
GO:0009617	response to bacterium	0.000173198	6	A0A075B6J9, A0A0C4DH32, O75594, P01762, P49913, P61769
GO:0006887	exocytosis	0.000182024	7	P01009, P01033, P01344, P02751, P04275, Q06033, Q13201
GO:0046364	monosaccharide biosynthetic process	0.000197774	5	P00390, P02753, P05062, P06733, P14618
GO:0015893	drug transport	0.000208834	5	P00918, P02042, P68871, P69891, P69905
GO:0002757	immune response-activating signal transduction	0.000211318	9	A0A075B6I1, A0A075B6J9, A0A0B4J1V1, A0A0C4DH32, P01597, P01762, P01814, P13598, Q08881
GO:0006801	superoxide metabolic process	0.00024264	3	P05164, P32119, Q06830
GO:0007155	cell adhesion	0.000267053	12	P02042, P02751, P04275, P12109, P12830, P13598, P35579, P35858, P39060, P68871, Q13201, Q9NYQ8
GO:0006910	phagocytosis, recognition	0.000273961	3	A0A075B6J9, A0A0C4DH32, P01762
GO:0022610	biological adhesion	0.000281614	12	P02042, P02751, P04275, P12109, P12830, P13598, P35579, P35858, P39060, P68871, Q13201, Q9NYQ8
GO:0000302	response to reactive oxygen species	0.000315408	6	P00390, P02042, P02751, P30041, P68871, P69905
GO:0009620	response to fungus	0.00037323	3	P05164, P08311, P49913
GO:0002764	immune response-regulating signaling pathway	0.000455004	9	A0A075B6I1, A0A075B6J9, A0A0B4J1V1, A0A0C4DH32, P01597, P01762, P01814, P13598, Q08881
GO:1900122	positive regulation of receptor binding	0.00045765	2	O14786, P61769
GO:0008037	cell recognition	0.000466509	5	A0A075B6J9, A0A0C4DH32, O14786, P01762, P34931
GO:0043207	response to external biotic stimulus	0.00049594	10	A0A075B6J9, A0A0C4DH32, O75594, P01762, P02751, P05164, P06733, P08311, P49913, P61769
GO:0050871	positive regulation of B cell activation	0.000513907	4	A0A075B6J9, A0A0C4DH32, P01762, Q10588
GO:0010035	response to inorganic substance	0.000612769	9	P00918, P02042, P02751, P05062, P12830, P39060, P61769, P68871, P69905
GO:0001101	response to acid chemical	0.000646309	7	P02751, P02753, P05062, P06276, P11717, P12109, P39060
GO:0006953	acute-phase response	0.000677967	3	P01009, P02751, P0DJI9
GO:0061621	canonical glycolysis	0.000692634	3	P05062, P06733, P14618
GO:0006735	NADH regeneration	0.000692634	3	P05062, P06733, P14618
GO:0061718	glucose catabolic process to pyruvate	0.000692634	3	P05062, P06733, P14618
GO:0009607	response to biotic stimulus	0.000699283	10	A0A075B6J9, A0A0C4DH32, O75594, P01762, P02751, P05164, P06733, P08311, P49913, P61769
GO:0061620	glycolytic process through glucose-6-phosphate	0.000753319	3	P05062, P06733, P14618
GO:0061615	glycolytic process through fructose-6-phosphate	0.000753319	3	P05062, P06733, P14618
GO:0040008	regulation of growth	0.000780743	10	O14786, P02751, P02753, P05164, P06733, P08311, P24592, P35858, P49913, Q8IU68
GO:0071495	cellular response to endogenous stimulus	0.000789903	9	P02751, P05062, P12109, P12830, P35555, P49913, P61224, Q15063, Q8NBP7
GO:0070527	platelet aggregation	0.000850526	3	P02042, P35579, P68871
GO:0071417	cellular response to organonitrogen compound	0.000851479	7	P05062, P12109, P12830, P35555, P49913, P61224, Q8NBP7
GO:0045926	negative regulation of growth	0.000872758	6	O14786, P02753, P05164, P06733, P08311, P49913
GO:0019318	hexose metabolic process	0.000893316	6	P00390, P02753, P04066, P05062, P06733, P14618
GO:0001878	response to yeast	0.000900301	2	P05164, P49913
GO:0006007	glucose catabolic process	0.000937342	3	P05062, P06733, P14618
GO:0050789	regulation of biological process	0.000977867	64	A0A075B6I1, A0A075B6J9, A0A0B4J1V1, A0A0C4DH32, O14786, O75594, P00390, P00918, P01033, P01034, P01344, P01597, P01762, P01814, P02042, P02748, P02750, P02751, P02753, P02766, P04275, P05164, P06276, P06733, P08311, P0DJI9, P11717, P12830, P13598, P13796, P13984, P24592, P28799, P30041, P30479, P32119, P34931, P35555, P35579, P35858, P39060, P49913, P61204, P61224, P61769, P68871, P69905, Q00722,…
GO:0051291	protein heterooligomerization	0.00102039	4	P02042, P12109, P68871, P69905
GO:0006006	glucose metabolic process	0.00104239	5	P00390, P02753, P05062, P06733, P14618
GO:0071310	cellular response to organic substance	0.00113677	12	O14786, P02751, P05062, P12109, P12830, P35555, P49913, P61224, P61769, P68363, Q15063, Q8NBP7
GO:0048584	positive regulation of response to stimulus	0.00114878	19	A0A075B6I1, A0A075B6J9, A0A0B4J1V1, A0A0C4DH32, O14786, P01344, P01597, P01762, P01814, P02748, P02750, P02751, P08311, P0DJI9, P13598, P61224, P61769, Q08881, Q14526
GO:0010711	negative regulation of collagen catabolic process	0.00125374	1	P01034
GO:0060310	regulation of elastin catabolic process	0.00125374	1	P01034
GO:0060311	negative regulation of elastin catabolic process	0.00125374	1	P01034
GO:0070946	neutrophil mediated killing of gram-positive bacterium	0.00125374	1	P08311
GO:0002227	innate immune response in mucosa	0.00129538	2	P49913, Q8TDL5
GO:0034109	homotypic cell-cell adhesion	0.00131778	3	P02042, P35579, P68871
GO:0040007	growth	0.00137117	8	O14786, O75594, P01033, P01344, P02750, P14618, P28799, Q15063
GO:0010243	response to organonitrogen compound	0.0013975	10	P01033, P05062, P06276, P12109, P12830, P14618, P35555, P49913, P61224, Q8NBP7
GO:0006734	NADH metabolic process	0.00147905	3	P05062, P06733, P14618
GO:0050853	B cell receptor signaling pathway	0.00150305	3	A0A075B6J9, A0A0C4DH32, P01762
GO:1901699	cellular response to nitrogen compound	0.00156649	7	P05062, P12109, P12830, P35555, P49913, P61224, Q8NBP7
GO:0050830	defense response to Gram-positive bacterium	0.00160149	3	O75594, P49913, P61769
GO:0044130	negative regulation of growth of symbiont in host	0.00161976	2	P05164, P08311
GO:0071560	cellular response to transforming growth factor beta stimulus	0.00162671	3	P02751, P35555, Q15063
GO:0050864	regulation of B cell activation	0.0016789	4	A0A075B6J9, A0A0C4DH32, P01762, Q10588
GO:0016051	carbohydrate biosynthetic process	0.00168168	5	P00390, P02753, P05062, P06733, P14618
GO:0044126	regulation of growth of symbiont in host	0.00168881	2	P05164, P08311
GO:0005996	monosaccharide metabolic process	0.00175565	6	P00390, P02753, P04066, P05062, P06733, P14618
GO:0090087	regulation of peptide transport	0.00185271	10	P00918, P02751, P02753, P0DJI9, P13796, P34931, P49913, Q15063, Q96BQ1, Q9NW64
GO:0071559	response to transforming growth factor beta	0.0019775	3	P02751, P35555, Q15063
GO:0002385	mucosal immune response	0.00197879	2	P49913, Q8TDL5
GO:0009435	NAD biosynthetic process	0.00203531	3	P05062, P06733, P14618
GO:0050794	regulation of cellular process	0.00205302	61	A0A075B6I1, A0A075B6J9, A0A0B4J1V1, A0A0C4DH32, O14786, O75594, P00390, P00918, P01033, P01034, P01344, P01597, P01762, P01814, P02042, P02750, P02751, P02753, P02766, P04275, P05164, P06276, P06733, P0DJI9, P11717, P12830, P13598, P13796, P13984, P24592, P28799, P30041, P30479, P32119, P34931, P35555, P35579, P35858, P39060, P49913, P61204, P61224, P61769, P68871, P69905, Q00722, Q01518, Q06830,…
GO:0006066	alcohol metabolic process	0.00211082	6	P02753, P02766, P05062, Q00722, Q15036, Q8NBP7
GO:0001889	liver development	0.00223529	4	P05062, P11717, P14618, Q8NBP7
GO:0002149	hypochlorous acid biosynthetic process	0.00250593	1	P05164
GO:0002148	hypochlorous acid metabolic process	0.00250593	1	P05164
GO:1904207	regulation of chemokine (C-C motif) ligand 2 secretion	0.00250593	1	Q15063
GO:1904209	positive regulation of chemokine (C-C motif) ligand 2 secretion	0.00250593	1	Q15063
GO:0044139	modulation of growth of symbiont on or near host	0.00250593	1	P49913
GO:1990268	response to gold nanoparticle	0.00250593	1	P05164
GO:1990267	response to transition metal nanoparticle	0.00250593	1	P05164
GO:0044140	negative regulation of growth of symbiont on or near host surface	0.00250593	1	P49913
GO:1901701	cellular response to oxygen-containing compound	0.00252272	9	P02751, P05062, P12109, P12830, P35555, P49913, P61224, P61769, Q8NBP7
GO:0002526	acute inflammatory response	0.00253582	3	P01009, P02751, P0DJI9
GO:1901698	response to nitrogen compound	0.00259055	10	P01033, P05062, P06276, P12109, P12830, P14618, P35555, P49913, P61224, Q8NBP7
GO:0019320	hexose catabolic process	0.00267175	3	P05062, P06733, P14618
GO:0046677	response to antibiotic	0.00273013	6	P01344, P02042, P02751, P02753, P68871, P69905
GO:0007596	blood coagulation	0.00279774	4	P01009, P05154, P69891, Q13201
GO:0050817	coagulation	0.00284128	4	P01009, P05154, P69891, Q13201
GO:0070293	renal absorption	0.00288851	2	P02042, P68871
GO:0002251	organ or tissue specific immune response	0.00297926	2	P49913, Q8TDL5
GO:0048583	regulation of response to stimulus	0.00303598	29	A0A075B6I1, A0A075B6J9, A0A0B4J1V1, A0A0C4DH32, O14786, O75594, P01033, P01344, P01597, P01762, P01814, P02748, P02750, P02751, P08311, P0DJI9, P13598, P24592, P30479, P34931, P35555, P61224, P61769, Q06830, Q08881, Q14526, Q15063, Q8IU68, Q8TDL5
GO:0034097	response to cytokine	0.00310002	6	P01033, P02751, P05062, P49913, P68363, Q15063
GO:0031667	response to nutrient levels	0.00325345	7	P01344, P05062, P05164, P06276, P14618, Q15063, Q8NBP7
GO:0042026	protein refolding	0.00325947	2	P34931, P61769
GO:0007599	hemostasis	0.0034503	4	P01009, P05154, P69891, Q13201
GO:0070887	cellular response to chemical stimulus	0.00350218	13	O14786, P02751, P05062, P12109, P12830, P35555, P49913, P61224, P61769, P68363, Q15063, Q8NBP7, Q9NW64
GO:1900120	regulation of receptor binding	0.0037528	2	O14786, P61769
GO:0006116	NADH oxidation	0.00375657	1	P05062
GO:0032633	interleukin-4 production	0.00375657	1	Q08881
GO:0051049	regulation of transport	0.00380026	16	O14786, P00918, P02751, P02753, P0DJI9, P13796, P34931, P49913, P61224, P61769, Q15036, Q15063, Q8N271, Q8NBP7, Q96BQ1, Q9NW64
GO:0065008	regulation of biological quality	0.00390326	26	P00390, P00918, P01009, P02751, P02753, P02766, P05154, P06276, P08311, P0DJI9, P30041, P32119, P35555, P35579, P49913, P61224, P61769, P68871, P69891, Q06830, Q13201, Q15063, Q8IU68, Q8NBP7, Q8TAQ9, Q96BQ1
GO:0007202	activation of phospholipase C activity	0.00395925	2	Q00722, Q08881
GO:0070741	response to interleukin-6	0.00395925	2	P05062, P49913
GO:0009991	response to extracellular stimulus	0.00411747	7	P01344, P05062, P05164, P06276, P14618, Q15063, Q8NBP7
GO:0046365	monosaccharide catabolic process	0.00432794	3	P05062, P06733, P14618
GO:0046903	secretion	0.00465365	8	P00918, P01009, P01033, P01344, P02751, P04275, Q06033, Q13201
GO:0019674	NAD metabolic process	0.00466049	3	P05062, P06733, P14618
GO:0032940	secretion by cell	0.00468598	7	P01009, P01033, P01344, P02751, P04275, Q06033, Q13201
GO:0001775	cell activation	0.00479401	7	P01033, P02751, P04275, P0DJI9, P13796, P61769, Q08881
GO:0051223	regulation of protein transport	0.00484614	9	P02751, P02753, P0DJI9, P13796, P34931, P49913, Q15063, Q96BQ1, Q9NW64
GO:0042060	wound healing	0.00485728	3	P01033, P01344, P02751
GO:1990523	bone regeneration	0.00500566	1	Q15063
GO:0001865	NK T cell differentiation	0.00500566	1	Q08881
GO:1903919	negative regulation of actin filament severing	0.00500566	1	P35579
GO:1903918	regulation of actin filament severing	0.00500566	1	P35579
GO:0015670	carbon dioxide transport	0.00500566	1	P00918
GO:0032502	developmental process	0.00511151	32	O14786, P00918, P01033, P01344, P02750, P02751, P02753, P05062, P05164, P06276, P06733, P11717, P12109, P12830, P13647, P13796, P14618, P35555, P35579, P37802, P39060, P43251, P61224, P61769, Q01518, Q06830, Q08881, Q10588, Q14526, Q15036, Q15063, Q8NBP7
GO:0008152	metabolic process	0.00514696	51	A0A075B6I1, A0A075B6J9, A0A0B4J1V1, A0A0C4DH32, O75594, P00390, P00915, P00918, P01034, P01344, P01597, P01762, P01814, P02042, P02748, P02751, P02753, P02766, P04066, P04275, P05062, P05164, P06276, P06733, P08311, P12109, P13984, P14618, P24592, P30041, P32119, P33908, P35579, P35858, P39060, P43251, P61204, P61769, P62805, P68871, P69905, Q00722, Q06033, Q06830, Q08881, Q10588, Q15036, Q5JPH6,…
GO:0031099	regeneration	0.00514942	4	P11717, P13796, P14618, Q15063
GO:0001667	ameboidal-type cell migration	0.00518226	4	O14786, P35579, Q01518, Q9NYQ8
GO:0032496	response to lipopolysaccharide	0.00522855	5	P02751, P05164, P08311, P49913, P61769
GO:0043434	response to peptide hormone	0.00540229	5	P01033, P05062, P14618, P35555, Q8NBP7
GO:0043901	negative regulation of multi-organism process	0.00562201	4	P01033, P05164, P08311, P49913
GO:0007165	signal transduction	0.00569104	33	A0A075B6I1, A0A075B6J9, A0A0B4J1V1, A0A0C4DH32, O14786, O75594, P00918, P01344, P01597, P01762, P01814, P02766, P04275, P11717, P13598, P13796, P13984, P28799, P30479, P35579, P35858, P61204, P61224, P61769, Q00722, Q01518, Q08881, Q14515, Q14526, Q15036, Q8NBP7, Q92954, Q96BQ1
GO:0050707	regulation of cytokine secretion	0.00583312	4	P02751, P0DJI9, P49913, Q15063
GO:0010631	epithelial cell migration	0.00591622	3	O14786, P35579, Q9NYQ8
GO:0014070	response to organic cyclic compound	0.0060984	9	P00918, P01344, P02751, P05062, P06276, P12830, P28799, P61224, Q15063
GO:0048732	gland development	0.00611087	5	P05062, P11717, P12830, P14618, Q8NBP7
GO:0032824	negative regulation of natural killer cell differentiation	0.00625319	1	O75594
GO:0032827	negative regulation of natural killer cell differentiation involved in immune response	0.00625319	1	O75594
GO:0032826	regulation of natural killer cell differentiation involved in immune response	0.00625319	1	O75594
GO:0071307	cellular response to vitamin K	0.00625319	1	Q15063
GO:0050783	cocaine metabolic process	0.00625319	1	P06276
GO:0046448	tropane alkaloid metabolic process	0.00625319	1	P06276
GO:0030185	nitric oxide transport	0.00625319	1	P68871
GO:0032805	positive regulation of low-density lipoprotein particle receptor catabolic process	0.00625319	1	Q8NBP7
GO:0044110	growth involved in symbiotic interaction	0.00625319	1	O75594
GO:0044116	growth of symbiont involved in interaction with host	0.00625319	1	O75594
GO:0044117	growth of symbiont in host	0.00625319	1	O75594
GO:0015976	carbon utilization	0.00630408	2	P05062, P14618
GO:0035987	endodermal cell differentiation	0.00683283	2	P02751, P12109
GO:0006979	response to oxidative stress	0.00706897	6	P00390, P02042, P02751, P30041, P68871, P69905
GO:0070201	regulation of establishment of protein localization	0.00735008	9	P02751, P02753, P0DJI9, P13796, P34931, P49913, Q15063, Q96BQ1, Q9NW64
GO:0043534	blood vessel endothelial cell migration	0.00738103	2	O14786, P35579
GO:0002237	response to molecule of bacterial origin	0.00743353	5	P02751, P05164, P08311, P49913, P61769
GO:0071224	cellular response to peptidoglycan	0.00749918	1	P49913
GO:0048807	female genitalia morphogenesis	0.00749918	1	P02753
GO:0014016	neuroblast differentiation	0.00749918	1	P06276
GO:0009636	response to toxic substance	0.0075729	6	P01344, P02042, P02753, P12830, P68871, P69905
GO:0031100	animal organ regeneration	0.00767995	3	P11717, P13796, P14618
GO:0051817	modification of morphology or physiology of other organism involved in symbiotic interaction	0.00774569	3	P02748, P08311, P49913
GO:0048259	regulation of receptor-mediated endocytosis	0.00801203	3	P61769, Q8N271, Q8NBP7
GO:0098609	cell-cell adhesion	0.00812951	6	P02042, P12830, P13598, P35579, P68871, Q9NYQ8
GO:0055114	oxidation-reduction process	0.00830253	8	P00390, P05062, P05164, P06733, P14618, P30041, P32119, Q06830
GO:0016043	cellular component organization	0.00850085	32	A0A075B6J9, A0A0C4DH32, O14786, P01009, P01033, P01762, P02042, P02751, P02766, P04275, P05062, P05154, P05164, P08311, P12109, P12830, P13598, P13647, P13796, P35555, P35579, P39060, P61224, P62805, P68363, P68871, P69905, Q01518, Q15063, Q7Z7G0, Q8TAQ9, Q9NW64
GO:0019731	antibacterial humoral response	0.00853495	2	P49913, P61769
GO:0042572	retinol metabolic process	0.00853495	2	P02753, P02766
GO:1904440	positive regulation of ferrous iron import across plasma membrane	0.00874363	1	P61769
GO:2001287	negative regulation of caveolin-mediated endocytosis	0.00874363	1	Q8N271
GO:0034758	positive regulation of iron ion transport	0.00874363	1	P61769
GO:1900390	regulation of iron ion import	0.00874363	1	P61769
GO:0034761	positive regulation of iron ion transmembrane transport	0.00874363	1	P61769
GO:1904438	regulation of ferrous iron import across plasma membrane	0.00874363	1	P61769
GO:1904435	regulation of transferrin receptor binding	0.00874363	1	P61769
GO:1904434	positive regulation of ferrous iron binding	0.00874363	1	P61769
GO:1904437	positive regulation of transferrin receptor binding	0.00874363	1	P61769
GO:1904432	regulation of ferrous iron binding	0.00874363	1	P61769
GO:0014911	positive regulation of smooth muscle cell migration	0.00883527	2	O14786, Q15063
GO:1901652	response to peptide	0.00890869	5	P01033, P05062, P14618, P35555, Q8NBP7
GO:0010863	positive regulation of phospholipase C activity	0.00898719	2	Q00722, Q08881
GO:0019362	pyridine nucleotide metabolic process	0.00907318	4	P05062, P06733, P14618, Q10588
GO:0035821	modification of morphology or physiology of other organism	0.00942442	3	P02748, P08311, P49913
GO:0006096	glycolytic process	0.00942442	3	P05062, P06733, P14618
GO:0019730	antimicrobial humoral response	0.00976425	2	P49913, P61769
GO:0001895	retina homeostasis	0.00976425	2	P61769, Q06830
GO:0009611	response to wounding	0.00990798	4	O14786, P01033, P01344, P02751
GO:2000646	positive regulation of receptor catabolic process	0.00998653	1	Q8NBP7
GO:0006424	glutamyl-tRNA aminoacylation	0.00998653	1	Q5JPH6
GO:0034759	regulation of iron ion transmembrane transport	0.00998653	1	P61769
GO:0034756	regulation of iron ion transport	0.00998653	1	P61769
GO:0032849	positive regulation of cellular pH reduction	0.00998653	1	P00918
GO:0070944	neutrophil mediated killing of bacterium	0.00998653	1	P08311
GO:0032571	response to vitamin K	0.00998653	1	Q15063
GO:0050829	defense response to Gram-negative bacterium	0.0102443	2	P49913, P61769
GO:0006757	ATP generation from ADP	0.0102593	3	P05062, P06733, P14618
GO:0042866	pyruvate biosynthetic process	0.0104155	3	P05062, P06733, P14618
GO:0050708	regulation of protein secretion	0.0106535	6	P02751, P02753, P0DJI9, P49913, Q15063, Q96BQ1
GO:0072524	pyridine-containing compound metabolic process	0.0106848	4	P05062, P06733, P14618, Q10588
GO:1900274	regulation of phospholipase C activity	0.0109005	2	Q00722, Q08881
GO:0071345	cellular response to cytokine stimulus	0.0112239	4	P02751, P49913, P68363, Q15063
GO:1903923	positive regulation of protein processing in phagocytic vesicle	0.0112279	1	P35579
GO:1903921	regulation of protein processing in phagocytic vesicle	0.0112279	1	P35579
GO:0032847	regulation of cellular pH reduction	0.0112279	1	P00918
GO:2000467	positive regulation of glycogen (starch) synthase activity	0.0112279	1	P01344
GO:0071288	cellular response to mercury ion	0.0112279	1	P02751
GO:1904381	Golgi apparatus mannose trimming	0.0112279	1	P33908
GO:0038028	insulin receptor signaling pathway via phosphatidylinositol 3-kinase	0.0112279	1	P01344
GO:0070942	neutrophil mediated cytotoxicity	0.0112279	1	P08311
GO:0070943	neutrophil mediated killing of symbiont cell	0.0112279	1	P08311
GO:0022411	cellular component disassembly	0.0115716	6	P01033, P02751, P08311, P12830, P13796, P35555
GO:0071222	cellular response to lipopolysaccharide	0.0123989	3	P02751, P49913, P61769
GO:0001907	killing by symbiont of host cells	0.0124677	1	P02748
GO:0052331	hemolysis in other organism involved in symbiotic interaction	0.0124677	1	P02748
GO:0060301	positive regulation of cytokine activity	0.0124677	1	O14786
GO:0044179	hemolysis in other organism	0.0124677	1	P02748
GO:0051715	cytolysis in other organism	0.0124677	1	P02748
GO:0044004	disruption by symbiont of host cell	0.0124677	1	P02748
GO:0001897	cytolysis by symbiont of host cells	0.0124677	1	P02748
GO:0019836	hemolysis by symbiont of host erythrocytes	0.0124677	1	P02748
GO:0001920	negative regulation of receptor recycling	0.0124677	1	Q8NBP7
GO:0010989	negative regulation of low-density lipoprotein particle clearance	0.0124677	1	Q8NBP7
GO:1902378	VEGF-activated neuropilin signaling pathway involved in axon guidance	0.0124677	1	O14786
GO:0032796	uropod organization	0.0124677	1	P35579
GO:0051801	cytolysis in other organism involved in symbiotic interaction	0.0124677	1	P02748
GO:1902946	protein localization to early endosome	0.0124677	1	O14786
GO:0032609	interferon-gamma production	0.0124677	1	Q08881
GO:0060157	urinary bladder development	0.0124677	1	P02753
GO:0060978	angiogenesis involved in coronary vascular morphogenesis	0.0124677	1	O14786
GO:0032868	response to insulin	0.0125733	3	P05062, P14618, Q8NBP7
GO:0051222	positive regulation of protein transport	0.0127306	6	P02753, P0DJI9, P34931, P49913, Q15063, Q9NW64
GO:0046939	nucleotide phosphorylation	0.0127491	3	P05062, P06733, P14618
GO:0050715	positive regulation of cytokine secretion	0.0127491	3	P0DJI9, P49913, Q15063
GO:0006165	nucleoside diphosphate phosphorylation	0.0127491	3	P05062, P06733, P14618
GO:0071840	cellular component organization or biogenesis	0.0127916	32	A0A075B6J9, A0A0C4DH32, O14786, P01009, P01033, P01762, P02042, P02751, P02766, P04275, P05062, P05154, P05164, P08311, P12109, P12830, P13598, P13647, P13796, P35555, P35579, P39060, P61224, P62805, P68363, P68871, P69905, Q01518, Q15063, Q7Z7G0, Q8TAQ9, Q9NW64
GO:0001558	regulation of cell growth	0.0128057	6	O14786, P02751, P06733, P24592, P35858, Q8IU68
GO:0046031	ADP metabolic process	0.0128375	3	P05062, P06733, P14618
GO:0051704	multi-organism process	0.0128521	12	A0A075B6J9, A0A0C4DH32, O75594, P01344, P01762, P02748, P05164, P06733, P08311, P30479, P49913, P61769
GO:0046434	organophosphate catabolic process	0.0132232	5	P05062, P06733, P14618, P30041, Q00722
GO:0007166	cell surface receptor signaling pathway	0.013276	17	A0A075B6I1, A0A075B6J9, A0A0B4J1V1, A0A0C4DH32, O14786, P01344, P01597, P01762, P01814, P11717, P13598, P13984, P30479, P35579, P61769, Q00722, Q08881
GO:0071363	cellular response to growth factor stimulus	0.0135552	4	O14786, P02751, P35555, Q15063
GO:0001822	kidney development	0.0136491	3	P00918, P35555, Q8NBP7
GO:0010737	protein kinase A signaling	0.013706	1	P13796
GO:0043049	otic placode formation	0.013706	1	O14786
GO:0050913	sensory perception of bitter taste	0.013706	1	Q00722
GO:0002791	regulation of peptide secretion	0.0138497	6	P02751, P02753, P0DJI9, P49913, Q15063, Q96BQ1
GO:0051249	regulation of lymphocyte activation	0.0138895	6	A0A075B6J9, A0A0C4DH32, O75594, P01344, P01762, Q10588
GO:0009135	purine nucleoside diphosphate metabolic process	0.013926	3	P05062, P06733, P14618
GO:0009179	purine ribonucleoside diphosphate metabolic process	0.013926	3	P05062, P06733, P14618
GO:0048545	response to steroid hormone	0.0140557	4	P00918, P02751, P05062, P06276
GO:1901615	organic hydroxy compound metabolic process	0.0141298	6	P02753, P02766, P05062, Q00722, Q15036, Q8NBP7
GO:0001909	leukocyte mediated cytotoxicity	0.0144487	2	P08311, Q06830
GO:0019725	cellular homeostasis	0.0144849	8	P00390, P00918, P02751, P0DJI9, P30041, P32119, P49913, Q06830
GO:0006730	one-carbon metabolic process	0.0148275	2	P00915, P00918
GO:2001225	regulation of chloride transport	0.0149428	1	P00918
GO:0097102	endothelial tip cell fate specification	0.0149428	1	O14786
GO:0016139	glycoside catabolic process	0.0149428	1	P04066
GO:2001286	regulation of caveolin-mediated endocytosis	0.0149428	1	Q8N271
GO:0070327	thyroid hormone transport	0.0149428	1	P02766
GO:0061441	renal artery morphogenesis	0.0149428	1	O14786
GO:0009253	peptidoglycan catabolic process	0.0149428	1	O75594
GO:0009185	ribonucleoside diphosphate metabolic process	0.0149687	3	P05062, P06733, P14618
GO:0042246	tissue regeneration	0.0150185	2	P14618, Q15063
GO:0051251	positive regulation of lymphocyte activation	0.0153387	5	A0A075B6J9, A0A0C4DH32, P01344, P01762, Q10588
GO:0071219	cellular response to molecule of bacterial origin	0.0155556	3	P02751, P49913, P61769
GO:0019359	nicotinamide nucleotide biosynthetic process	0.015754	3	P05062, P06733, P14618
GO:0019363	pyridine nucleotide biosynthetic process	0.0158538	3	P05062, P06733, P14618
GO:0035582	sequestering of BMP in extracellular matrix	0.016178	1	P35555
GO:0090089	regulation of dipeptide transport	0.016178	1	P00918
GO:0090088	regulation of oligopeptide transport	0.016178	1	P00918
GO:2000878	positive regulation of oligopeptide transport	0.016178	1	P00918
GO:2001148	regulation of dipeptide transmembrane transport	0.016178	1	P00918
GO:2000343	positive regulation of chemokine (C-X-C motif) ligand 2 production	0.016178	1	Q15063
GO:1901164	negative regulation of trophoblast cell migration	0.016178	1	P01033
GO:2000880	positive regulation of dipeptide transport	0.016178	1	P00918
GO:2001150	positive regulation of dipeptide transmembrane transport	0.016178	1	P00918
GO:0050714	positive regulation of protein secretion	0.0163132	4	P02753, P0DJI9, P49913, Q15063
GO:0048522	positive regulation of cellular process	0.0166202	31	A0A075B6J9, A0A0C4DH32, O14786, P00918, P01033, P01344, P01762, P02042, P02750, P02751, P02753, P0DJI9, P11717, P12830, P13796, P13984, P28799, P34931, P35579, P39060, P49913, P61224, P61769, P68871, P69905, Q10588, Q14526, Q15063, Q8N271, Q8NBP7, Q9NW64
GO:0005975	carbohydrate metabolic process	0.0168939	7	P00390, P02753, P04066, P05062, P06733, P14618, P33908
GO:0048856	anatomical structure development	0.0170514	22	O14786, P00918, P01033, P01344, P02753, P05062, P06733, P11717, P12830, P13647, P13796, P14618, P35555, P35579, P43251, P61224, Q06830, Q10588, Q14526, Q15036, Q15063, Q8NBP7
GO:0072525	pyridine-containing compound biosynthetic process	0.0171835	3	P05062, P06733, P14618
GO:0045773	positive regulation of axon extension	0.0173926	2	O14786, P02751
GO:0007044	cell-substrate junction assembly	0.0173926	2	P02751, P13647
GO:0021649	vestibulocochlear nerve structural organization	0.0174117	1	O14786
GO:0010716	negative regulation of extracellular matrix disassembly	0.0174117	1	P01034
GO:0060300	regulation of cytokine activity	0.0174117	1	O14786
GO:1904835	dorsal root ganglion morphogenesis	0.0174117	1	O14786
GO:0061552	ganglion morphogenesis	0.0174117	1	O14786
GO:0070127	tRNA aminoacylation for mitochondrial protein translation	0.0174117	1	Q5JPH6
GO:0043903	regulation of symbiosis, encompassing mutualism through parasitism	0.01745	4	P05164, P08311, P13984, P49913
GO:0042542	response to hydrogen peroxide	0.0176048	3	P02042, P68871, P69905
GO:0097305	response to alcohol	0.0178887	4	P01344, P02751, P02753, P12830
GO:0002696	positive regulation of leukocyte activation	0.0180708	5	A0A075B6J9, A0A0C4DH32, P01344, P01762, Q10588
GO:1904951	positive regulation of establishment of protein localization	0.0184779	6	P02753, P0DJI9, P34931, P49913, Q15063, Q9NW64
GO:0001525	angiogenesis	0.0186352	4	O14786, P02751, P35579, P39060
GO:0097374	sensory neuron axon guidance	0.0186438	1	O14786
GO:0051045	negative regulation of membrane protein ectodomain proteolysis	0.0186438	1	P01033
GO:0048731	system development	0.0187218	6	P01344, P02753, P35555, P43251, Q06830, Q15063
GO:0051851	modification by host of symbiont morphology or physiology	0.0192706	2	P08311, P49913
GO:0042592	homeostatic process	0.019294	12	P00390, P00918, P02751, P02753, P0DJI9, P30041, P32119, P49913, P61769, Q06830, Q8IU68, Q8NBP7
GO:0009820	alkaloid metabolic process	0.0196991	2	P06276, Q10588
GO:0002793	positive regulation of peptide secretion	0.0198693	4	P02753, P0DJI9, P49913, Q15063
GO:0010193	response to ozone	0.0198744	1	P02751
GO:0061624	fructose catabolic process to hydroxyacetone phosphate and glyceraldehyde-3-phosphate	0.0198744	1	P05062
GO:0002679	respiratory burst involved in defense response	0.0198744	1	P05164
GO:0060313	negative regulation of blood vessel remodeling	0.0198744	1	P01034
GO:0006001	fructose catabolic process	0.0198744	1	P05062
GO:0010043	response to zinc ion	0.0199148	2	P00918, P05062
GO:1901564	organonitrogen compound metabolic process	0.0203938	33	A0A075B6I1, A0A075B6J9, A0A0B4J1V1, A0A0C4DH32, O75594, P00390, P01034, P01597, P01762, P01814, P02748, P02751, P02766, P04066, P04275, P05062, P06276, P06733, P08311, P14618, P24592, P30041, P33908, P35579, P35858, P43251, P61769, Q06033, Q08881, Q10588, Q5JPH6, Q8NBP7, Q96EE4
GO:0050867	positive regulation of cell activation	0.020413	5	A0A075B6J9, A0A0C4DH32, P01344, P01762, Q10588
GO:0070848	response to growth factor	0.0205852	4	O14786, P02751, P35555, Q15063
GO:0051050	positive regulation of transport	0.0206487	9	P00918, P02753, P0DJI9, P34931, P49913, P61769, Q15063, Q8NBP7, Q9NW64
GO:0009132	nucleoside diphosphate metabolic process	0.0207153	3	P05062, P06733, P14618
GO:0035583	sequestering of TGFbeta in extracellular matrix	0.0211035	1	P35555
GO:0045292	mRNA cis splicing, via spliceosome	0.0211035	1	Q9NW64
GO:1903054	negative regulation of extracellular matrix organization	0.0211035	1	P01034
GO:0051702	interaction with symbiont	0.0212299	2	P08311, P49913
GO:0006754	ATP biosynthetic process	0.0214186	3	P05062, P06733, P14618
GO:0006733	oxidoreduction coenzyme metabolic process	0.0216472	4	P05062, P06733, P14618, Q10588
GO:0048513	animal organ development	0.0218385	11	O14786, P00918, P01033, P02753, P05062, P11717, P12830, P13796, P14618, P35555, Q8NBP7
GO:0030100	regulation of endocytosis	0.0220644	4	P61769, Q15036, Q8N271, Q8NBP7
GO:0071216	cellular response to biotic stimulus	0.0221349	3	P02751, P49913, P61769
GO:0021856	hypothalamic tangential migration using cell-axon interactions	0.0223311	1	O14786
GO:1903375	facioacoustic ganglion development	0.0223311	1	O14786
GO:0002544	chronic inflammatory response	0.0223311	1	P49913
GO:1990314	cellular response to insulin-like growth factor stimulus	0.0223311	1	P35555
GO:0051295	establishment of meiotic spindle localization	0.0223311	1	P35579
GO:0021825	substrate-dependent cerebral cortex tangential migration	0.0223311	1	O14786
GO:0021824	cerebral cortex tangential migration using cell-axon interactions	0.0223311	1	O14786
GO:0021828	gonadotrophin-releasing hormone neuronal migration to the hypothalamus	0.0223311	1	O14786
GO:0048260	positive regulation of receptor-mediated endocytosis	0.0223528	2	P61769, Q8NBP7
GO:0051384	response to glucocorticoid	0.0223765	3	P02751, P05062, P06276
GO:0032879	regulation of localization	0.0224566	18	O14786, P00918, P01033, P02751, P02753, P0DJI9, P13796, P34931, P39060, P49913, P61224, P61769, Q15036, Q15063, Q8N271, Q8NBP7, Q96BQ1, Q9NW64
GO:0010518	positive regulation of phospholipase activity	0.0228087	2	Q00722, Q08881
GO:1904237	positive regulation of substrate-dependent cell migration, cell attachment to substrate	0.0235572	1	P02751
GO:1904235	regulation of substrate-dependent cell migration, cell attachment to substrate	0.0235572	1	P02751
GO:0032355	response to estradiol	0.0236065	3	P01344, P28799, Q15063
GO:0002694	regulation of leukocyte activation	0.0240736	6	A0A075B6J9, A0A0C4DH32, O75594, P01344, P01762, Q10588
GO:0071375	cellular response to peptide hormone stimulus	0.0241086	3	P05062, P35555, Q8NBP7
GO:0002480	antigen processing and presentation of exogenous peptide antigen via MHC class I, TAP-independent	0.0244345	2	P30479, P61769
GO:0051128	regulation of cellular component organization	0.024572	19	O14786, P01034, P01344, P02751, P06733, P13796, P13984, P24592, P28799, P34931, P35579, P35858, P61224, P61769, Q15036, Q15063, Q8IU68, Q8N271, Q8NBP7
GO:0001768	establishment of T cell polarity	0.0247817	1	P35579
GO:1903530	regulation of secretion by cell	0.0250829	7	P02751, P02753, P0DJI9, P49913, P61224, Q15063, Q96BQ1
GO:0032869	cellular response to insulin stimulus	0.0256241	2	P05062, Q8NBP7
GO:0071347	cellular response to interleukin-1	0.0256241	2	P02751, P49913
GO:0031960	response to corticosteroid	0.0257804	3	P02751, P05062, P06276
GO:0060044	negative regulation of cardiac muscle cell proliferation	0.0260047	1	P02753
GO:0001767	establishment of lymphocyte polarity	0.0260047	1	P35579
GO:0050851	antigen receptor-mediated signaling pathway	0.0260419	4	A0A075B6J9, A0A0C4DH32, P01762, Q08881
GO:0009206	purine ribonucleoside triphosphate biosynthetic process	0.0267058	3	P05062, P06733, P14618
GO:0009145	purine nucleoside triphosphate biosynthetic process	0.0268395	3	P05062, P06733, P14618
GO:0010038	response to metal ion	0.0270035	5	P00918, P02751, P05062, P12830, P61769
GO:0000902	cell morphogenesis	0.0271078	3	P02751, P39060, Q01518
GO:0021637	trigeminal nerve structural organization	0.0272262	1	O14786
GO:0061551	trigeminal ganglion development	0.0272262	1	O14786
GO:0030388	fructose 1,6-bisphosphate metabolic process	0.0272262	1	P05062
GO:0071772	response to BMP	0.0272262	1	P02751
GO:0071773	cellular response to BMP stimulus	0.0272262	1	P02751
GO:2000465	regulation of glycogen (starch) synthase activity	0.0272262	1	P01344
GO:1901163	regulation of trophoblast cell migration	0.0272262	1	P01033
GO:0009252	peptidoglycan biosynthetic process	0.0272262	1	O75594
GO:0034103	regulation of tissue remodeling	0.0273283	2	P00918, P01034
GO:0034308	primary alcohol metabolic process	0.0275754	2	P02753, P02766
GO:0060627	regulation of vesicle-mediated transport	0.0277989	6	O14786, P61224, P61769, Q15036, Q8N271, Q8NBP7
GO:0009201	ribonucleoside triphosphate biosynthetic process	0.0281957	3	P05062, P06733, P14618
GO:0030574	collagen catabolic process	0.0283222	2	P12109, P39060
GO:0010710	regulation of collagen catabolic process	0.0284462	1	P01034
GO:0060666	dichotomous subdivision of terminal units involved in salivary gland branching	0.0284462	1	O14786
GO:0010985	negative regulation of lipoprotein particle clearance	0.0284462	1	Q8NBP7
GO:0060059	embryonic retina morphogenesis in camera-type eye	0.0284462	1	P02753
GO:0060385	axonogenesis involved in innervation	0.0284462	1	O14786
GO:0006090	pyruvate metabolic process	0.0286096	3	P05062, P06733, P14618
GO:1990138	neuron projection extension	0.0288245	2	O14786, Q15063
GO:0008284	positive regulation of cell proliferation	0.0288397	8	O14786, P01033, P01344, P02750, P02751, P39060, P49913, Q10588
GO:0021855	hypothalamus cell migration	0.0296647	1	O14786
GO:0051599	response to hydrostatic pressure	0.0296647	1	P39060
GO:0036486	ventral trunk neural crest cell migration	0.0296647	1	O14786
GO:0036484	trunk neural crest cell migration	0.0296647	1	O14786
GO:0050805	negative regulation of synaptic transmission	0.030096	2	P06276, P61224
GO:0051099	positive regulation of binding	0.0302976	3	O14786, P06733, P61769
GO:0014910	regulation of smooth muscle cell migration	0.0303529	2	O14786, Q15063
GO:1901653	cellular response to peptide	0.0307276	3	P05062, P35555, Q8NBP7
GO:0001938	positive regulation of endothelial cell proliferation	0.0308695	2	O14786, P02750
GO:0034144	negative regulation of toll-like receptor 4 signaling pathway	0.0308816	1	Q8TDL5
GO:2000650	negative regulation of sodium ion transmembrane transporter activity	0.0308816	1	Q8NBP7
GO:0021800	cerebral cortex tangential migration	0.0308816	1	O14786
GO:0038166	angiotensin-activated signaling pathway	0.0308816	1	P00918
GO:2000341	regulation of chemokine (C-X-C motif) ligand 2 production	0.0308816	1	Q15063
GO:1901166	neural crest cell migration involved in autonomic nervous system development	0.0308816	1	O14786
GO:0051024	positive regulation of immunoglobulin secretion	0.0308816	1	P02753
GO:0001894	tissue homeostasis	0.0311609	3	P02753, P61769, Q06830
GO:0050865	regulation of cell activation	0.0315402	6	A0A075B6J9, A0A0C4DH32, O75594, P01344, P01762, Q10588
GO:0071496	cellular response to external stimulus	0.0317679	4	P01344, P05062, Q15063, Q8NBP7
GO:0097491	sympathetic neuron projection guidance	0.0320971	1	O14786
GO:0097490	sympathetic neuron projection extension	0.0320971	1	O14786
GO:0019732	antifungal humoral response	0.0320971	1	P49913
GO:0071694	maintenance of protein location in extracellular region	0.0320971	1	P35555
GO:0097101	blood vessel endothelial cell fate specification	0.0320971	1	O14786
GO:0070070	proton-transporting V-type ATPase complex assembly	0.0320971	1	P05062
GO:0070072	vacuolar proton-transporting V-type ATPase complex assembly	0.0320971	1	P05062
GO:0007161	calcium-independent cell-matrix adhesion	0.0320971	1	P02751
GO:0010988	regulation of low-density lipoprotein particle clearance	0.0320971	1	Q8NBP7
GO:1902336	positive regulation of retinal ganglion cell axon guidance	0.0320971	1	O14786
GO:0001886	endothelial cell morphogenesis	0.0320971	1	P39060
GO:0038189	neuropilin signaling pathway	0.0320971	1	O14786
GO:0060847	endothelial cell fate specification	0.0320971	1	O14786
GO:0038190	VEGF-activated neuropilin signaling pathway	0.0320971	1	O14786
GO:0043542	endothelial cell migration	0.0324399	2	O14786, P35579
GO:0002702	positive regulation of production of molecular mediator of immune response	0.0327046	2	P02753, P61769
GO:0009142	nucleoside triphosphate biosynthetic process	0.0327771	3	P05062, P06733, P14618
GO:0060068	vagina development	0.033311	1	P02753
GO:0048550	negative regulation of pinocytosis	0.033311	1	Q8N271
GO:0071248	cellular response to metal ion	0.033828	3	P02751, P12830, P61769
GO:0010517	regulation of phospholipase activity	0.034311	2	Q00722, Q08881
GO:0009166	nucleotide catabolic process	0.0344364	3	P05062, P06733, P14618
GO:0048050	post-embryonic eye morphogenesis	0.0345234	1	P35555
GO:0061550	cranial ganglion development	0.0345234	1	O14786
GO:0000270	peptidoglycan metabolic process	0.0345234	1	O75594
GO:0034374	low-density lipoprotein particle remodeling	0.0345234	1	P05164
GO:0051046	regulation of secretion	0.0356717	7	P02751, P02753, P0DJI9, P49913, P61224, Q15063, Q96BQ1
GO:0002477	antigen processing and presentation of exogenous peptide antigen via MHC class Ib	0.0357344	1	P61769
GO:0002481	antigen processing and presentation of exogenous protein antigen via MHC class Ib, TAP-dependent	0.0357344	1	P61769
GO:0061299	retina vasculature morphogenesis in camera-type eye	0.0357344	1	O14786
GO:0016049	cell growth	0.0362956	3	O14786, P02750, Q15063
GO:0009168	purine ribonucleoside monophosphate biosynthetic process	0.0364528	3	P05062, P06733, P14618
GO:0009127	purine nucleoside monophosphate biosynthetic process	0.0364528	3	P05062, P06733, P14618
GO:0071803	positive regulation of podosome assembly	0.0369438	1	P13796
GO:0060179	male mating behavior	0.0369438	1	P28799
GO:1902306	negative regulation of sodium ion transmembrane transport	0.0369438	1	Q8NBP7
GO:0071281	cellular response to iron ion	0.0369438	1	P61769
GO:2000301	negative regulation of synaptic vesicle exocytosis	0.0369438	1	P61224
GO:0021612	facial nerve structural organization	0.0369438	1	O14786
GO:0060193	positive regulation of lipase activity	0.0370552	2	Q00722, Q08881
GO:0030217	T cell differentiation	0.0370552	2	P61769, Q08881
GO:0061024	membrane organization	0.0373581	6	A0A075B6J9, A0A0C4DH32, P01762, P05154, P35579, Q8TAQ9
GO:1901292	nucleoside phosphate catabolic process	0.0375633	3	P05062, P06733, P14618
GO:0030203	glycosaminoglycan metabolic process	0.0377234	3	O75594, P04066, Q06033
GO:0046496	nicotinamide nucleotide metabolic process	0.0378838	3	P05062, P06733, P14618
GO:0009887	animal organ morphogenesis	0.0380811	5	O14786, P00918, P02753, P35555, P39060
GO:0009056	catabolic process	0.0380855	16	O75594, P02042, P04066, P05062, P05164, P06733, P12109, P14618, P30041, P32119, P39060, P68871, P69905, Q00722, Q06830, Q15036
GO:0002428	antigen processing and presentation of peptide antigen via MHC class Ib	0.0381517	1	P61769
GO:0035581	sequestering of extracellular ligand from receptor	0.0381517	1	P35555
GO:0060982	coronary artery morphogenesis	0.0381517	1	O14786
GO:0055022	negative regulation of cardiac muscle tissue growth	0.0381517	1	P02753
GO:0061117	negative regulation of heart growth	0.0381517	1	P02753
GO:1900116	extracellular negative regulation of signal transduction	0.0381517	1	P35555
GO:1900115	extracellular regulation of signal transduction	0.0381517	1	P35555
GO:0045780	positive regulation of bone resorption	0.0381517	1	P00918
GO:0046852	positive regulation of bone remodeling	0.0381517	1	P00918
GO:0006707	cholesterol catabolic process	0.0393582	1	Q15036
GO:0016127	sterol catabolic process	0.0393582	1	Q15036
GO:0006929	substrate-dependent cell migration	0.0393582	1	O14786
GO:0032880	regulation of protein localization	0.040416	9	P02751, P02753, P0DJI9, P13796, P34931, P49913, Q15063, Q96BQ1, Q9NW64
GO:0032815	negative regulation of natural killer cell activation	0.0405631	1	O75594
GO:0032230	positive regulation of synaptic transmission, GABAergic	0.0405631	1	P00918
GO:2001201	regulation of transforming growth factor-beta secretion	0.0405631	1	P02751
GO:2001202	negative regulation of transforming growth factor-beta secretion	0.0405631	1	P02751
GO:0032870	cellular response to hormone stimulus	0.0407935	4	P02751, P05062, P35555, Q8NBP7
GO:0002697	regulation of immune effector process	0.0412288	5	O75594, P01344, P02748, P02753, P61769
GO:0032963	collagen metabolic process	0.0413236	2	P12109, P39060
GO:0042110	T cell activation	0.0413332	3	P13796, P61769, Q08881
GO:0016477	cell migration	0.0413569	7	O14786, P02751, P0DJI9, P13796, P35579, Q01518, Q9NYQ8
GO:0036010	protein localization to endosome	0.0417666	1	O14786
GO:1902804	negative regulation of synaptic vesicle transport	0.0417666	1	P61224
GO:0033622	integrin activation	0.0417666	1	P02751
GO:0010766	negative regulation of sodium ion transport	0.0417666	1	Q8NBP7
GO:0090259	regulation of retinal ganglion cell axon guidance	0.0417666	1	O14786
GO:0021785	branchiomotor neuron axon guidance	0.0417666	1	O14786
GO:0016540	protein autoprocessing	0.0417666	1	Q8NBP7
GO:0006027	glycosaminoglycan catabolic process	0.0421986	2	O75594, P04066
GO:0016052	carbohydrate catabolic process	0.042347	3	P05062, P06733, P14618
GO:0007342	fusion of sperm to egg plasma membrane involved in single fertilization	0.0429685	1	P05154
GO:0009629	response to gravity	0.0429685	1	P14618
GO:0032494	response to peptidoglycan	0.0429685	1	P49913
GO:0060600	dichotomous subdivision of an epithelial terminal unit	0.0429685	1	O14786
GO:1903531	negative regulation of secretion by cell	0.0433733	3	P02751, P61224, Q96BQ1
GO:0006749	glutathione metabolic process	0.043376	2	P00390, P30041
GO:0006022	aminoglycan metabolic process	0.0438911	3	O75594, P04066, Q06033
GO:0009156	ribonucleoside monophosphate biosynthetic process	0.0438911	3	P05062, P06733, P14618
GO:0090197	positive regulation of chemokine secretion	0.044169	1	Q15063
GO:0055026	negative regulation of cardiac muscle tissue development	0.044169	1	P02753
GO:0032803	regulation of low-density lipoprotein particle receptor catabolic process	0.044169	1	Q8NBP7
GO:0006957	complement activation, alternative pathway	0.044169	1	P02748
GO:0001523	retinoid metabolic process	0.0445657	2	P02753, P02766
GO:0044038	cell wall macromolecule biosynthetic process	0.0453679	1	O75594
GO:0061549	sympathetic ganglion development	0.0453679	1	O14786
GO:0016045	detection of bacterium	0.0453679	1	O75594
GO:0070589	cellular component macromolecule biosynthetic process	0.0453679	1	O75594
GO:0035112	genitalia morphogenesis	0.0453679	1	P02753
GO:0042127	regulation of cell proliferation	0.0462239	12	O14786, P01033, P01344, P02750, P02751, P02753, P06276, P24592, P39060, P49913, Q08881, Q10588
GO:0051051	negative regulation of transport	0.0463971	5	P02751, P61224, Q8N271, Q8NBP7, Q96BQ1
GO:0009124	nucleoside monophosphate biosynthetic process	0.0465267	3	P05062, P06733, P14618
GO:1902669	positive regulation of axon guidance	0.0465654	1	O14786
GO:0090196	regulation of chemokine secretion	0.0465654	1	Q15063
GO:0032823	regulation of natural killer cell differentiation	0.0465654	1	O75594
GO:0060347	heart trabecula formation	0.0465654	1	P02753
GO:0098543	detection of other organism	0.0465654	1	O75594
GO:0000212	meiotic spindle organization	0.0465654	1	P35579
GO:0048842	positive regulation of axon extension involved in axon guidance	0.0465654	1	O14786
GO:0019755	one-carbon compound transport	0.0465654	1	P00918
GO:0014870	response to muscle inactivity	0.0465654	1	P14618
GO:0001910	regulation of leukocyte mediated cytotoxicity	0.046981	2	P01344, P61769
GO:0007041	lysosomal transport	0.046981	2	P11717, Q8NBP7
GO:0031348	negative regulation of defense response	0.047063	3	O75594, P01344, P0DJI9
GO:0021604	cranial nerve structural organization	0.0477614	1	O14786
GO:0034101	erythrocyte homeostasis	0.0477614	1	Q06830
GO:1905517	macrophage migration	0.0477614	1	P0DJI9
GO:0060977	coronary vasculature morphogenesis	0.0477614	1	O14786
GO:0048246	macrophage chemotaxis	0.0477614	1	P0DJI9
GO:0060065	uterus development	0.0489559	1	P02753
GO:0048563	post-embryonic animal organ morphogenesis	0.0489559	1	P35555
GO:0071241	cellular response to inorganic substance	0.0494226	3	P02751, P12830, P61769
GO:0000904	cell morphogenesis involved in differentiation	0.0494434	2	P02751, P39060
GO:0097306	cellular response to alcohol	0.0497545	2	P02751, P12830

## Sheet: GO enrichment QDYD vs H
GO.ID	GO.Name	P.Value	Nr.Test	IDs
GO:0006959	humoral immune response	1.83674e-07	8	A0A075B6I1, A0A075B6S2, A0A0B4J1V1, A0A0C4DH32, P01814, P02748, P49913, Q10588
GO:0030198	extracellular matrix organization	2.41043e-07	11	P01033, P02766, P12109, P12830, P13796, P24821, P35555, P39060, Q15063, Q7Z7G0, Q9UBX5
GO:0006958	complement activation, classical pathway	2.67954e-07	6	A0A075B6I1, A0A075B6S2, A0A0B4J1V1, A0A0C4DH32, P01814, P02748
GO:0043062	extracellular structure organization	5.56487e-07	12	P01033, P02766, P05164, P12109, P12830, P13796, P24821, P35555, P39060, Q15063, Q7Z7G0, Q9UBX5
GO:0006956	complement activation	6.00443e-07	6	A0A075B6I1, A0A075B6S2, A0A0B4J1V1, A0A0C4DH32, P01814, P02748
GO:0006898	receptor-mediated endocytosis	6.0113e-07	8	A0A075B6I1, A0A075B6S2, A0A0B4J1V1, A0A0C4DH32, P01814, P0DJI9, Q01518, Q15036
GO:1901700	response to oxygen-containing compound	1.01967e-06	17	P00390, P01033, P05062, P05164, P10599, P12109, P12830, P14618, P18065, P24821, P28799, P35555, P39060, P49913, P61224, Q14126, Q15063
GO:0072376	protein activation cascade	2.10031e-06	6	A0A075B6I1, A0A075B6S2, A0A0B4J1V1, A0A0C4DH32, P01814, P02748
GO:0009719	response to endogenous stimulus	2.51202e-06	14	P01033, P05062, P12109, P12830, P14618, P18065, P24821, P28799, P35555, P49913, P61224, Q14126, Q15063, Q9Y5C1
GO:0050896	response to stimulus	3.26029e-06	35	A0A075B6I1, A0A075B6S2, A0A0B4J1V1, A0A0C4DH32, O00151, O14786, O75594, P00390, P01009, P01033, P01034, P01814, P01833, P02748, P05062, P05164, P0DJI9, P10599, P12109, P12830, P14618, P18065, P24821, P28799, P34931, P35555, P39060, P49454, P49913, P61224, Q10588, Q14126, Q15063, Q16627, Q9Y5C1
GO:0040007	growth	6.82164e-06	10	O14786, O75594, P01033, P02750, P05451, P14618, P24821, P28799, Q15063, Q9Y5C1
GO:0042221	response to chemical	6.86894e-06	22	O14786, P00390, P01033, P05062, P05164, P10599, P12109, P12830, P14618, P18065, P24821, P28799, P34931, P35555, P39060, P49454, P49913, P61224, Q14126, Q15063, Q16627, Q9Y5C1
GO:0016192	vesicle-mediated transport	1.41643e-05	15	A0A075B6I1, A0A075B6S2, A0A0B4J1V1, A0A0C4DH32, P01009, P01033, P01814, P01833, P0DJI9, P12814, P28799, P35609, Q01518, Q13201, Q15036
GO:0006897	endocytosis	1.88588e-05	9	A0A075B6I1, A0A075B6S2, A0A0B4J1V1, A0A0C4DH32, P01814, P0DJI9, P28799, Q01518, Q15036
GO:0010033	response to organic substance	3.13811e-05	18	O14786, P01033, P05062, P05164, P12109, P12830, P14618, P18065, P24821, P28799, P34931, P35555, P49913, P61224, Q14126, Q15063, Q16627, Q9Y5C1
GO:0002576	platelet degranulation	3.39842e-05	5	P01009, P01033, P12814, P35609, Q13201
GO:0098657	import into cell	4.09321e-05	9	A0A075B6I1, A0A075B6S2, A0A0B4J1V1, A0A0C4DH32, P01814, P0DJI9, P28799, Q01518, Q15036
GO:0006094	gluconeogenesis	4.2095e-05	5	P00390, P05062, P07195, P09972, P14618
GO:0019319	hexose biosynthetic process	4.7521e-05	5	P00390, P05062, P07195, P09972, P14618
GO:0009987	cellular process	6.08196e-05	63	A0A075B6I1, A0A075B6S2, A0A0B4J1V1, A0A0C4DH32, O14786, O15061, O75594, P00390, P01009, P01033, P01034, P01814, P01833, P02748, P02750, P02766, P04745, P05062, P05154, P05164, P05451, P06753, P07195, P07988, P09972, P0DJI9, P10599, P12109, P12814, P12830, P13647, P13796, P13984, P14618, P18065, P24592, P24821, P28799, P32119, P33908, P34096, P34931, P35555, P35609, P37802, P39060, P43251, P49454,…
GO:0038096	Fc-gamma receptor signaling pathway involved in phagocytosis	6.34629e-05	5	A0A075B6I1, A0A075B6S2, A0A0B4J1V1, A0A0C4DH32, P01814
GO:0002433	immune response-regulating cell surface receptor signaling pathway involved in phagocytosis	6.34629e-05	5	A0A075B6I1, A0A075B6S2, A0A0B4J1V1, A0A0C4DH32, P01814
GO:0046364	monosaccharide biosynthetic process	6.41767e-05	5	P00390, P05062, P07195, P09972, P14618
GO:0002431	Fc receptor mediated stimulatory signaling pathway	6.56228e-05	5	A0A075B6I1, A0A075B6S2, A0A0B4J1V1, A0A0C4DH32, P01814
GO:0038094	Fc-gamma receptor signaling pathway	6.85905e-05	5	A0A075B6I1, A0A075B6S2, A0A0B4J1V1, A0A0C4DH32, P01814
GO:0009725	response to hormone	8.00851e-05	10	P01033, P05062, P14618, P18065, P24821, P28799, P35555, Q14126, Q15063, Q9Y5C1
GO:0051186	cofactor metabolic process	0.000106694	10	P00390, P05062, P05164, P07195, P09972, P14618, P32119, P43251, Q10588, Q5JPH6
GO:0015976	carbon utilization	0.0001165	3	P05062, P09972, P14618
GO:0071495	cellular response to endogenous stimulus	0.000131948	9	P05062, P12109, P12830, P18065, P24821, P35555, P49913, P61224, Q15063
GO:0019674	NAD metabolic process	0.000147339	4	P05062, P07195, P09972, P14618
GO:0019430	removal of superoxide radicals	0.00016314	2	P05164, P32119
GO:0045454	cell redox homeostasis	0.000218623	4	P00390, P10599, P32119, P49913
GO:0030388	fructose 1,6-bisphosphate metabolic process	0.00021996	2	P05062, P09972
GO:0051883	killing of cells in other organism involved in symbiotic interaction	0.00021996	2	P02748, P49913
GO:0051818	disruption of cells of other organism involved in symbiotic interaction	0.00021996	2	P02748, P49913
GO:0098869	cellular oxidant detoxification	0.000240754	2	P05164, P32119
GO:0022617	extracellular matrix disassembly	0.000260694	4	P01033, P12830, P13796, P35555
GO:0002252	immune effector process	0.000319802	8	A0A075B6I1, A0A075B6S2, A0A0B4J1V1, A0A0C4DH32, P01814, P02748, P05164, P13796
GO:0061621	canonical glycolysis	0.000345936	3	P05062, P09972, P14618
GO:0006735	NADH regeneration	0.000345936	3	P05062, P09972, P14618
GO:0061718	glucose catabolic process to pyruvate	0.000345936	3	P05062, P09972, P14618
GO:0038095	Fc-epsilon receptor signaling pathway	0.000349561	5	A0A075B6I1, A0A075B6S2, A0A0B4J1V1, A0A0C4DH32, P01814
GO:0006006	glucose metabolic process	0.000352191	5	P00390, P05062, P07195, P09972, P14618
GO:0016052	carbohydrate catabolic process	0.000368289	5	P04745, P05062, P07195, P09972, P14618
GO:0061620	glycolytic process through glucose-6-phosphate	0.00037654	3	P05062, P09972, P14618
GO:0061615	glycolytic process through fructose-6-phosphate	0.00037654	3	P05062, P09972, P14618
GO:0006096	glycolytic process	0.000390945	4	P05062, P07195, P09972, P14618
GO:0006757	ATP generation from ADP	0.000440036	4	P05062, P07195, P09972, P14618
GO:0042866	pyruvate biosynthetic process	0.000449413	4	P05062, P07195, P09972, P14618
GO:0019362	pyridine nucleotide metabolic process	0.000467007	5	P05062, P07195, P09972, P14618, Q10588
GO:0006007	glucose catabolic process	0.000469533	3	P05062, P09972, P14618
GO:0071310	cellular response to organic substance	0.000503745	11	O14786, P05062, P12109, P12830, P18065, P24821, P35555, P49913, P61224, Q15063, Q16627
GO:0008284	positive regulation of cell proliferation	0.000542786	10	O14786, P01033, P02750, P05451, P18065, P24821, P39060, P49913, Q10588, Q16627
GO:0007044	cell-substrate junction assembly	0.000555678	3	P12814, P13647, P35609
GO:0001878	response to yeast	0.000561869	2	P05164, P49913
GO:0016051	carbohydrate biosynthetic process	0.000576789	5	P00390, P05062, P07195, P09972, P14618
GO:0072524	pyridine-containing compound metabolic process	0.000580626	5	P05062, P07195, P09972, P14618, Q10588
GO:0046939	nucleotide phosphorylation	0.000596122	4	P05062, P07195, P09972, P14618
GO:0006165	nucleoside diphosphate phosphorylation	0.000596122	4	P05062, P07195, P09972, P14618
GO:0046031	ADP metabolic process	0.000601918	4	P05062, P07195, P09972, P14618
GO:0006955	immune response	0.000634441	10	A0A075B6I1, A0A075B6S2, A0A0B4J1V1, A0A0C4DH32, O75594, P01814, P02748, P0DJI9, P49913, Q10588
GO:0045055	regulated exocytosis	0.000661473	5	P01009, P01033, P12814, P35609, Q13201
GO:0009135	purine nucleoside diphosphate metabolic process	0.000674626	4	P05062, P07195, P09972, P14618
GO:0009179	purine ribonucleoside diphosphate metabolic process	0.000674626	4	P05062, P07195, P09972, P14618
GO:0034330	cell junction organization	0.0007412	5	P12814, P12830, P13647, P35609, Q14126
GO:0006734	NADH metabolic process	0.00074466	3	P05062, P09972, P14618
GO:0009185	ribonucleoside diphosphate metabolic process	0.000746556	4	P05062, P07195, P09972, P14618
GO:0019359	nicotinamide nucleotide biosynthetic process	0.000802164	4	P05062, P07195, P09972, P14618
GO:0019363	pyridine nucleotide biosynthetic process	0.000809315	4	P05062, P07195, P09972, P14618
GO:0072525	pyridine-containing compound biosynthetic process	0.000906422	4	P05062, P07195, P09972, P14618
GO:0044364	disruption of cells of other organism	0.000928917	2	P02748, P49913
GO:0031640	killing of cells of other organism	0.000928917	2	P02748, P49913
GO:1990748	cellular detoxification	0.00097052	2	P05164, P32119
GO:0010711	negative regulation of collagen catabolic process	0.000989065	1	P01034
GO:0060310	regulation of elastin catabolic process	0.000989065	1	P01034
GO:0060311	negative regulation of elastin catabolic process	0.000989065	1	P01034
GO:0009435	NAD biosynthetic process	0.00102893	3	P05062, P09972, P14618
GO:0065007	biological regulation	0.00107957	54	A0A075B6I1, A0A075B6S2, A0A0B4J1V1, A0A0C4DH32, A1L390, O00151, O14786, O75594, P00390, P01009, P01033, P01034, P01814, P01833, P02748, P02750, P02766, P05062, P05154, P05164, P05451, P07988, P07998, P09972, P0DJI9, P10599, P12814, P12830, P13796, P13984, P18065, P24592, P24821, P28799, P32119, P34096, P34931, P35555, P35609, P39060, P49454, P49913, P61224, Q01518, Q10588, Q13201, Q14126, Q14515,…
GO:0044146	negative regulation of growth of symbiont involved in interaction with host	0.00110062	2	P05164, P49913
GO:0005975	carbohydrate metabolic process	0.00112803	8	P00390, P04745, P05062, P07195, P09972, P14618, P33908, Q9Y5C1
GO:0044144	modulation of growth of symbiont involved in interaction with host	0.00114575	2	P05164, P49913
GO:0009132	nucleoside diphosphate metabolic process	0.00118	4	P05062, P07195, P09972, P14618
GO:0006754	ATP biosynthetic process	0.00123707	4	P05062, P07195, P09972, P14618
GO:0043567	regulation of insulin-like growth factor receptor signaling pathway	0.00123863	2	P18065, P24592
GO:0070887	cellular response to chemical stimulus	0.00127533	12	O14786, P05062, P10599, P12109, P12830, P18065, P24821, P35555, P49913, P61224, Q15063, Q16627
GO:0071417	cellular response to organonitrogen compound	0.00128863	6	P05062, P12109, P12830, P35555, P49913, P61224
GO:0019320	hexose catabolic process	0.00135594	3	P05062, P09972, P14618
GO:0042744	hydrogen peroxide catabolic process	0.00148609	2	P05164, P32119
GO:0032502	developmental process	0.00149719	28	O14786, P01033, P02750, P05062, P05164, P07988, P09972, P12109, P12814, P12830, P13647, P13796, P14618, P18065, P24821, P35555, P35609, P37802, P39060, P43251, P49454, P61224, Q01518, Q10588, Q14126, Q15036, Q15063, Q9Y5C1
GO:0006733	oxidoreduction coenzyme metabolic process	0.00150077	5	P05062, P07195, P09972, P14618, Q10588
GO:0038093	Fc receptor signaling pathway	0.00167138	5	A0A075B6I1, A0A075B6S2, A0A0B4J1V1, A0A0C4DH32, P01814
GO:0009206	purine ribonucleoside triphosphate biosynthetic process	0.00169184	4	P05062, P07195, P09972, P14618
GO:0009145	purine nucleoside triphosphate biosynthetic process	0.0017039	4	P05062, P07195, P09972, P14618
GO:0098754	detoxification	0.00175516	2	P05164, P32119
GO:0009201	ribonucleoside triphosphate biosynthetic process	0.00182783	4	P05062, P07195, P09972, P14618
GO:0006090	pyruvate metabolic process	0.00186619	4	P05062, P07195, P09972, P14618
GO:0019318	hexose metabolic process	0.00187417	5	P00390, P05062, P07195, P09972, P14618
GO:0048247	lymphocyte chemotaxis	0.00192689	2	P0DJI9, Q16627
GO:0002149	hypochlorous acid biosynthetic process	0.00197716	1	P05164
GO:0002148	hypochlorous acid metabolic process	0.00197716	1	P05164
GO:1904207	regulation of chemokine (C-C motif) ligand 2 secretion	0.00197716	1	Q15063
GO:1904209	positive regulation of chemokine (C-C motif) ligand 2 secretion	0.00197716	1	Q15063
GO:0044139	modulation of growth of symbiont on or near host	0.00197716	1	P49913
GO:1990268	response to gold nanoparticle	0.00197716	1	P05164
GO:1990267	response to transition metal nanoparticle	0.00197716	1	P05164
GO:0003165	Purkinje myocyte development	0.00197716	1	Q14126
GO:0086097	phospholipase C-activating angiotensin-activated signaling pathway	0.00197716	1	P35609
GO:0044140	negative regulation of growth of symbiont on or near host surface	0.00197716	1	P49913
GO:0031099	regeneration	0.00219346	4	P13796, P14618, P24821, Q15063
GO:1901699	cellular response to nitrogen compound	0.00219934	6	P05062, P12109, P12830, P35555, P49913, P61224
GO:0046365	monosaccharide catabolic process	0.002214	3	P05062, P09972, P14618
GO:0009142	nucleoside triphosphate biosynthetic process	0.00226631	4	P05062, P07195, P09972, P14618
GO:0006887	exocytosis	0.00237658	5	P01009, P01033, P12814, P35609, Q13201
GO:0009166	nucleotide catabolic process	0.00243242	4	P05062, P07195, P09972, P14618
GO:0070741	response to interleukin-6	0.00248786	2	P05062, P49913
GO:0010226	response to lithium ion	0.00255439	2	P12830, P18065
GO:0050832	defense response to fungus	0.00262175	2	P05164, P49913
GO:0048518	positive regulation of biological process	0.00263771	30	A0A075B6I1, A0A075B6S2, A0A0B4J1V1, A0A0C4DH32, O00151, O14786, P01033, P01814, P02748, P02750, P05451, P0DJI9, P10599, P12814, P12830, P13796, P13984, P18065, P24821, P28799, P34931, P35609, P39060, P49913, P61224, Q10588, Q15063, Q16627, Q7Z7G0, Q9Y5C1
GO:0009168	purine ribonucleoside monophosphate biosynthetic process	0.00263934	4	P05062, P07195, P09972, P14618
GO:0009127	purine nucleoside monophosphate biosynthetic process	0.00263934	4	P05062, P07195, P09972, P14618
GO:0033993	response to lipid	0.00274494	8	P05062, P05164, P18065, P24821, P28799, P49913, Q14126, Q15063
GO:1901292	nucleoside phosphate catabolic process	0.00275561	4	P05062, P07195, P09972, P14618
GO:0046496	nicotinamide nucleotide metabolic process	0.00278947	4	P05062, P07195, P09972, P14618
GO:0006020	inositol metabolic process	0.00289952	2	P05062, P09972
GO:0071356	cellular response to tumor necrosis factor	0.00295708	3	P49913, Q15063, Q16627
GO:0006116	NADH oxidation	0.0029643	1	P05062
GO:0007045	cell-substrate adherens junction assembly	0.0031905	2	P12814, P35609
GO:0048041	focal adhesion assembly	0.0031905	2	P12814, P35609
GO:0005996	monosaccharide metabolic process	0.00331895	5	P00390, P05062, P07195, P09972, P14618
GO:0044262	cellular carbohydrate metabolic process	0.00337066	4	P04745, P05062, P09972, Q9Y5C1
GO:0009156	ribonucleoside monophosphate biosynthetic process	0.00344867	4	P05062, P07195, P09972, P14618
GO:0034332	adherens junction organization	0.00360389	3	P12814, P12830, P35609
GO:0010243	response to organonitrogen compound	0.00374595	8	P01033, P05062, P12109, P12830, P14618, P35555, P49913, P61224
GO:0009124	nucleoside monophosphate biosynthetic process	0.00375215	4	P05062, P07195, P09972, P14618
GO:0071295	cellular response to vitamin	0.00381169	2	P24821, Q15063
GO:0006066	alcohol metabolic process	0.00387962	5	P02766, P05062, P09972, Q15036, Q9Y5C1
GO:0051695	actin filament uncapping	0.00395048	1	P35609
GO:1990523	bone regeneration	0.00395048	1	Q15063
GO:0060739	mesenchymal-epithelial cell signaling involved in prostate gland development	0.00395048	1	P24821
GO:0072676	lymphocyte migration	0.00405798	2	P0DJI9, Q16627
GO:0006801	superoxide metabolic process	0.00405798	2	P05164, P32119
GO:0042743	hydrogen peroxide metabolic process	0.00405798	2	P05164, P32119
GO:0031667	response to nutrient levels	0.00418452	6	P05062, P05164, P14618, P18065, P24821, Q15063
GO:0015949	nucleobase-containing small molecule interconversion	0.00439757	2	P00390, P10599
GO:1901615	organic hydroxy compound metabolic process	0.00459287	6	P02766, P05062, P07195, P09972, Q15036, Q9Y5C1
GO:0014070	response to organic cyclic compound	0.00463616	8	P05062, P12830, P18065, P24821, P28799, P61224, Q14126, Q15063
GO:0046034	ATP metabolic process	0.00469737	4	P05062, P07195, P09972, P14618
GO:0032824	negative regulation of natural killer cell differentiation	0.00493569	1	O75594
GO:0032827	negative regulation of natural killer cell differentiation involved in immune response	0.00493569	1	O75594
GO:0032826	regulation of natural killer cell differentiation involved in immune response	0.00493569	1	O75594
GO:0071307	cellular response to vitamin K	0.00493569	1	Q15063
GO:0044110	growth involved in symbiotic interaction	0.00493569	1	O75594
GO:0044116	growth of symbiont involved in interaction with host	0.00493569	1	O75594
GO:0044117	growth of symbiont in host	0.00493569	1	O75594
GO:0046434	organophosphate catabolic process	0.00497288	5	P05062, P07195, P09972, P14618, Q9Y5C1
GO:0009991	response to extracellular stimulus	0.00515158	6	P05062, P05164, P14618, P18065, P24821, Q15063
GO:0071774	response to fibroblast growth factor	0.00520801	2	P24821, Q15063
GO:0060560	developmental growth involved in morphogenesis	0.00526341	3	O14786, P24821, Q15063
GO:0017144	drug metabolic process	0.00526894	8	P05062, P05164, P07195, P09972, P14618, P32119, P43251, Q10588
GO:0034097	response to cytokine	0.00537499	5	P01033, P05062, P49913, Q15063, Q16627
GO:0009620	response to fungus	0.00539673	2	P05164, P49913
GO:0006732	coenzyme metabolic process	0.00551319	6	P05062, P07195, P09972, P14618, P43251, Q10588
GO:0014911	positive regulation of smooth muscle cell migration	0.00558856	2	O14786, Q15063
GO:0009612	response to mechanical stimulus	0.00579128	4	P05164, P18065, P24821, Q15063
GO:0001101	response to acid chemical	0.00582045	5	P05062, P12109, P18065, P24821, P39060
GO:0050789	regulation of biological process	0.005832	50	A0A075B6I1, A0A075B6S2, A0A0B4J1V1, A0A0C4DH32, A1L390, O00151, O14786, O75594, P00390, P01033, P01034, P01814, P01833, P02748, P02750, P02766, P05164, P05451, P07988, P07998, P09972, P0DJI9, P10599, P12814, P12830, P13796, P13984, P18065, P24592, P24821, P28799, P32119, P34096, P34931, P35555, P35609, P39060, P49454, P49913, P61224, Q01518, Q10588, Q14126, Q14515, Q15036, Q15063, Q16627, Q7Z7G0,…
GO:0071224	cellular response to peptidoglycan	0.00591994	1	P49913
GO:0002415	immunoglobulin transcytosis in epithelial cells mediated by polymeric immunoglobulin receptor	0.00591994	1	P01833
GO:0050794	regulation of cellular process	0.00616061	48	A0A075B6I1, A0A075B6S2, A0A0B4J1V1, A0A0C4DH32, A1L390, O00151, O14786, O75594, P00390, P01033, P01034, P01814, P01833, P02750, P02766, P05164, P05451, P07988, P07998, P09972, P0DJI9, P10599, P12814, P12830, P13796, P13984, P18065, P24592, P24821, P28799, P32119, P34096, P34931, P35555, P35609, P39060, P49454, P49913, P61224, Q01518, Q10588, Q14126, Q14515, Q15036, Q15063, Q16627, Q9UBX5, Q9Y5C1
GO:1901698	response to nitrogen compound	0.00618337	8	P01033, P05062, P12109, P12830, P14618, P35555, P49913, P61224
GO:0034404	nucleobase-containing small molecule biosynthetic process	0.00636728	4	P05062, P07195, P09972, P14618
GO:0006950	response to stress	0.00659845	19	A0A0C4DH32, O00151, O14786, O75594, P00390, P01009, P01033, P01034, P02748, P05062, P05164, P0DJI9, P10599, P14618, P24821, P34931, P39060, P49913, Q15063
GO:0050715	positive regulation of cytokine secretion	0.0066818	3	P0DJI9, P49913, Q15063
GO:0034612	response to tumor necrosis factor	0.00682528	3	P49913, Q15063, Q16627
GO:0017001	antibiotic catabolic process	0.00701736	2	P05164, P32119
GO:0045087	innate immune response	0.0071672	5	A0A0C4DH32, O75594, P02748, P0DJI9, P49913
GO:0045214	sarcomere organization	0.00723361	2	P12814, P35609
GO:0009205	purine ribonucleoside triphosphate metabolic process	0.00746477	4	P05062, P07195, P09972, P14618
GO:0055114	oxidation-reduction process	0.00762627	7	P00390, P05062, P05164, P07195, P09972, P14618, P32119
GO:0007155	cell adhesion	0.00770756	8	P12109, P12814, P12830, P39060, Q13201, Q14126, Q9UBX5, Q9Y5C1
GO:0009199	ribonucleoside triphosphate metabolic process	0.00783389	4	P05062, P07195, P09972, P14618
GO:0009144	purine nucleoside triphosphate metabolic process	0.00783389	4	P05062, P07195, P09972, P14618
GO:0006424	glutamyl-tRNA aminoacylation	0.00788556	1	Q5JPH6
GO:0032571	response to vitamin K	0.00788556	1	Q15063
GO:1901701	cellular response to oxygen-containing compound	0.00794335	7	P05062, P12109, P12830, P24821, P35555, P49913, P61224
GO:0022610	biological adhesion	0.0079713	8	P12109, P12814, P12830, P39060, Q13201, Q14126, Q9UBX5, Q9Y5C1
GO:1901031	regulation of response to reactive oxygen species	0.008014	2	P10599, Q9UBX5
GO:0006953	acute-phase response	0.008014	2	P01009, P0DJI9
GO:0009167	purine ribonucleoside monophosphate metabolic process	0.00807493	4	P05062, P07195, P09972, P14618
GO:0009126	purine nucleoside monophosphate metabolic process	0.00810976	4	P05062, P07195, P09972, P14618
GO:0030593	neutrophil chemotaxis	0.00824363	2	P0DJI9, Q16627
GO:0034333	adherens junction assembly	0.00824363	2	P12814, P35609
GO:0045766	positive regulation of angiogenesis	0.00825317	3	P02750, P49913, Q9Y5C1
GO:0030049	muscle filament sliding	0.00871171	2	P06753, P35609
GO:0033275	actin-myosin filament sliding	0.00871171	2	P06753, P35609
GO:1904381	Golgi apparatus mannose trimming	0.00886694	1	P33908
GO:0002253	activation of immune response	0.00922678	6	A0A075B6I1, A0A075B6S2, A0A0B4J1V1, A0A0C4DH32, P01814, P02748
GO:0070848	response to growth factor	0.00927705	4	O14786, P24821, P35555, Q15063
GO:0060326	cell chemotaxis	0.00931486	3	O14786, P0DJI9, Q16627
GO:0019751	polyol metabolic process	0.00937284	3	P05062, P09972, Q9Y5C1
GO:0042246	tissue regeneration	0.00955886	2	P14618, Q15063
GO:0002429	immune response-activating cell surface receptor signaling pathway	0.00960527	5	A0A075B6I1, A0A075B6S2, A0A0B4J1V1, A0A0C4DH32, P01814
GO:0009161	ribonucleoside monophosphate metabolic process	0.00974159	4	P05062, P07195, P09972, P14618
GO:1904018	positive regulation of vasculature development	0.00984435	3	P02750, P49913, Q9Y5C1
GO:0001907	killing by symbiont of host cells	0.00984735	1	P02748
GO:0052331	hemolysis in other organism involved in symbiotic interaction	0.00984735	1	P02748
GO:0060301	positive regulation of cytokine activity	0.00984735	1	O14786
GO:0044179	hemolysis in other organism	0.00984735	1	P02748
GO:0051715	cytolysis in other organism	0.00984735	1	P02748
GO:0044004	disruption by symbiont of host cell	0.00984735	1	P02748
GO:0001897	cytolysis by symbiont of host cells	0.00984735	1	P02748
GO:0019836	hemolysis by symbiont of host erythrocytes	0.00984735	1	P02748
GO:1902378	VEGF-activated neuropilin signaling pathway involved in axon guidance	0.00984735	1	O14786
GO:0051801	cytolysis in other organism involved in symbiotic interaction	0.00984735	1	P02748
GO:1902946	protein localization to early endosome	0.00984735	1	O14786
GO:0060978	angiogenesis involved in coronary vascular morphogenesis	0.00984735	1	O14786
GO:0060447	bud outgrowth involved in lung branching	0.00984735	1	P24821
GO:0006098	pentose-phosphate shunt	0.0101856	2	P05062, P09972
GO:1990266	neutrophil migration	0.010313	2	P0DJI9, Q16627
GO:0007584	response to nutrient	0.0104664	4	P14618, P18065, P24821, Q15063
GO:0009123	nucleoside monophosphate metabolic process	0.0106738	4	P05062, P07195, P09972, P14618
GO:0010737	protein kinase A signaling	0.0108268	1	P13796
GO:0043049	otic placode formation	0.0108268	1	O14786
GO:0007596	blood coagulation	0.0109552	3	P01009, P05154, Q13201
GO:0009141	nucleoside triphosphate metabolic process	0.0110111	4	P05062, P07195, P09972, P14618
GO:0050817	coagulation	0.0110829	3	P01009, P05154, Q13201
GO:0048844	artery morphogenesis	0.0110927	2	O14786, Q9Y5C1
GO:0051187	cofactor catabolic process	0.0112252	2	P05164, P32119
GO:0002376	immune system process	0.0113064	13	A0A075B6I1, A0A075B6S2, A0A0B4J1V1, A0A0C4DH32, O75594, P01814, P02748, P05164, P0DJI9, P13796, P49913, Q10588, Q16627
GO:0070252	actin-mediated cell contraction	0.0114921	2	P06753, P35609
GO:0051852	disruption by host of symbiont cells	0.0118053	1	P49913
GO:0097102	endothelial tip cell fate specification	0.0118053	1	O14786
GO:0051873	killing by host of symbiont cells	0.0118053	1	P49913
GO:0070327	thyroid hormone transport	0.0118053	1	P02766
GO:0061441	renal artery morphogenesis	0.0118053	1	O14786
GO:0009253	peptidoglycan catabolic process	0.0118053	1	O75594
GO:0043434	response to peptide hormone	0.0119292	4	P01033, P05062, P14618, P35555
GO:0032355	response to estradiol	0.0126139	3	P18065, P28799, Q15063
GO:0035582	sequestering of BMP in extracellular matrix	0.0127829	1	P35555
GO:0003229	ventricular cardiac muscle tissue development	0.0127829	1	Q14126
GO:2000343	positive regulation of chemokine (C-X-C motif) ligand 2 production	0.0127829	1	Q15063
GO:1901164	negative regulation of trophoblast cell migration	0.0127829	1	P01033
GO:0007599	hemostasis	0.0128221	3	P01009, P05154, Q13201
GO:0051156	glucose 6-phosphate metabolic process	0.0128683	2	P05062, P09972
GO:0009152	purine ribonucleotide biosynthetic process	0.0131801	4	P05062, P07195, P09972, P14618
GO:0006952	defense response	0.0136732	8	A0A0C4DH32, O75594, P01009, P01034, P02748, P05164, P0DJI9, P49913
GO:0071621	granulocyte chemotaxis	0.0137268	2	P0DJI9, Q16627
GO:0043462	regulation of ATPase activity	0.0137268	2	P05062, P12814
GO:0021649	vestibulocochlear nerve structural organization	0.0137595	1	O14786
GO:0010716	negative regulation of extracellular matrix disassembly	0.0137595	1	P01034
GO:0060300	regulation of cytokine activity	0.0137595	1	O14786
GO:1904835	dorsal root ganglion morphogenesis	0.0137595	1	O14786
GO:0061552	ganglion morphogenesis	0.0137595	1	O14786
GO:2001137	positive regulation of endocytic recycling	0.0137595	1	P35609
GO:0070127	tRNA aminoacylation for mitochondrial protein translation	0.0137595	1	Q5JPH6
GO:0008037	cell recognition	0.0141126	3	A0A0C4DH32, O14786, P34931
GO:0050830	defense response to Gram-positive bacterium	0.0141651	2	O75594, P49913
GO:0071560	cellular response to transforming growth factor beta stimulus	0.0143126	2	P35555, Q15063
GO:0006164	purine nucleotide biosynthetic process	0.0147163	4	P05062, P07195, P09972, P14618
GO:0097374	sensory neuron axon guidance	0.0147351	1	O14786
GO:0051045	negative regulation of membrane protein ectodomain proteolysis	0.0147351	1	P01033
GO:0001906	cell killing	0.0149091	2	P02748, P49913
GO:0031670	cellular response to nutrient	0.0149091	2	P24821, Q15063
GO:0019682	glyceraldehyde-3-phosphate metabolic process	0.0152113	2	P05062, P09972
GO:0009260	ribonucleotide biosynthetic process	0.0153402	4	P05062, P07195, P09972, P14618
GO:0009887	animal organ morphogenesis	0.015427	5	O14786, P07988, P24821, P35555, P39060
GO:0072330	monocarboxylic acid biosynthetic process	0.015605	4	P05062, P07195, P09972, P14618
GO:0061624	fructose catabolic process to hydroxyacetone phosphate and glyceraldehyde-3-phosphate	0.0157098	1	P05062
GO:0002679	respiratory burst involved in defense response	0.0157098	1	P05164
GO:0044245	polysaccharide digestion	0.0157098	1	P04745
GO:0060313	negative regulation of blood vessel remodeling	0.0157098	1	P01034
GO:0006001	fructose catabolic process	0.0157098	1	P05062
GO:0002768	immune response-regulating cell surface receptor signaling pathway	0.0157147	5	A0A075B6I1, A0A075B6S2, A0A0B4J1V1, A0A0C4DH32, P01814
GO:0046390	ribose phosphate biosynthetic process	0.015819	4	P05062, P07195, P09972, P14618
GO:0034329	cell junction assembly	0.0158655	3	P12814, P13647, P35609
GO:0071559	response to transforming growth factor beta	0.0162898	2	P35555, Q15063
GO:0055086	nucleobase-containing small molecule metabolic process	0.0163651	7	P00390, P05062, P07195, P09972, P10599, P14618, Q10588
GO:0071347	cellular response to interleukin-1	0.0164465	2	P49913, Q16627
GO:0097530	granulocyte migration	0.0164465	2	P0DJI9, Q16627
GO:0071798	response to prostaglandin D	0.0166836	1	P24821
GO:0071799	cellular response to prostaglandin D stimulus	0.0166836	1	P24821
GO:0035583	sequestering of TGFbeta in extracellular matrix	0.0166836	1	P35555
GO:1903054	negative regulation of extracellular matrix organization	0.0166836	1	P01034
GO:0010519	negative regulation of phospholipase activity	0.0166836	1	Q9Y5C1
GO:0046903	secretion	0.0169959	6	P01009, P01033, P12814, P35609, Q13201, Q9UBX5
GO:0120036	plasma membrane bounded cell projection organization	0.0170758	5	O14786, P12830, P24821, P35609, P61224
GO:0072522	purine-containing compound biosynthetic process	0.0173114	4	P05062, P07195, P09972, P14618
GO:0021856	hypothalamic tangential migration using cell-axon interactions	0.0176563	1	O14786
GO:1903375	facioacoustic ganglion development	0.0176563	1	O14786
GO:0002544	chronic inflammatory response	0.0176563	1	P49913
GO:0000103	sulfate assimilation	0.0176563	1	P10599
GO:1990314	cellular response to insulin-like growth factor stimulus	0.0176563	1	P35555
GO:0021825	substrate-dependent cerebral cortex tangential migration	0.0176563	1	O14786
GO:0021824	cerebral cortex tangential migration using cell-axon interactions	0.0176563	1	O14786
GO:0021828	gonadotrophin-releasing hormone neuronal migration to the hypothalamus	0.0176563	1	O14786
GO:0002414	immunoglobulin transcytosis in epithelial cells	0.0176563	1	P01833
GO:0006000	fructose metabolic process	0.0178855	2	P05062, P09972
GO:1901652	response to peptide	0.0178858	4	P01033, P05062, P14618, P35555
GO:0009108	coenzyme biosynthetic process	0.0178858	4	P05062, P07195, P09972, P14618
GO:0032386	regulation of intracellular transport	0.0179653	5	P10599, P13796, P34931, P35609, P61224
GO:0030574	collagen catabolic process	0.0182123	2	P12109, P39060
GO:0046928	regulation of neurotransmitter secretion	0.0183767	2	P12814, P61224
GO:0043901	negative regulation of multi-organism process	0.0184998	3	P01033, P05164, P49913
GO:1990138	neuron projection extension	0.0185416	2	O14786, Q15063
GO:0042493	response to drug	0.0185528	7	P05062, P12830, P18065, P24821, P39060, P49454, Q14126
GO:0014012	peripheral nervous system axon regeneration	0.0186282	1	P24821
GO:0050707	regulation of cytokine secretion	0.0190191	3	P0DJI9, P49913, Q15063
GO:0002684	positive regulation of immune system process	0.0191218	8	A0A075B6I1, A0A075B6S2, A0A0B4J1V1, A0A0C4DH32, P01814, P02748, P18065, Q10588
GO:0032870	cellular response to hormone stimulus	0.0191306	4	P05062, P18065, P24821, P35555
GO:0002526	acute inflammatory response	0.0192079	2	P01009, P0DJI9
GO:0048856	anatomical structure development	0.0192193	18	O14786, P01033, P05062, P12814, P12830, P13647, P13796, P14618, P24821, P35555, P35609, P43251, P49454, P61224, Q10588, Q14126, Q15036, Q15063
GO:0042742	defense response to bacterium	0.0194581	3	A0A0C4DH32, O75594, P49913
GO:0014910	regulation of smooth muscle cell migration	0.0195447	2	O14786, Q15063
GO:0051005	negative regulation of lipoprotein lipase activity	0.0195991	1	Q9Y5C1
GO:0016049	cell growth	0.0197242	3	O14786, P02750, Q15063
GO:0001938	positive regulation of endothelial cell proliferation	0.0198841	2	O14786, P02750
GO:0050727	regulation of inflammatory response	0.0200519	4	O75594, P02748, P0DJI9, Q16627
GO:0048514	blood vessel morphogenesis	0.0203977	2	O14786, Q9Y5C1
GO:0046826	negative regulation of protein export from nucleus	0.020569	1	P10599
GO:0030035	microspike assembly	0.020569	1	P35609
GO:0006739	NADP metabolic process	0.0212661	2	P05062, P09972
GO:0042127	regulation of cell proliferation	0.0213172	11	O14786, P01033, P02750, P05451, P18065, P24592, P24821, P39060, P49913, Q10588, Q16627
GO:0051235	maintenance of location	0.021363	3	P10599, P35555, Q9Y5C1
GO:0021637	trigeminal nerve structural organization	0.021538	1	O14786
GO:0061551	trigeminal ganglion development	0.021538	1	O14786
GO:1901163	regulation of trophoblast cell migration	0.021538	1	P01033
GO:0009252	peptidoglycan biosynthetic process	0.021538	1	O75594
GO:0048589	developmental growth	0.021713	4	O14786, P14618, P24821, Q15063
GO:0098542	defense response to other organism	0.0224405	4	A0A0C4DH32, O75594, P05164, P49913
GO:0010710	regulation of collagen catabolic process	0.0225061	1	P01034
GO:0060666	dichotomous subdivision of terminal units involved in salivary gland branching	0.0225061	1	O14786
GO:0060385	axonogenesis involved in innervation	0.0225061	1	O14786
GO:0002757	immune response-activating signal transduction	0.022663	5	A0A075B6I1, A0A075B6S2, A0A0B4J1V1, A0A0C4DH32, P01814
GO:0006013	mannose metabolic process	0.022687	2	P05062, P09972
GO:0021855	hypothalamus cell migration	0.0234732	1	O14786
GO:0055091	phospholipid homeostasis	0.0234732	1	Q9Y5C1
GO:0051599	response to hydrostatic pressure	0.0234732	1	P39060
GO:0036486	ventral trunk neural crest cell migration	0.0234732	1	O14786
GO:0036484	trunk neural crest cell migration	0.0234732	1	O14786
GO:0032940	secretion by cell	0.0235167	5	P01009, P01033, P12814, P35609, Q13201
GO:0016043	cellular component organization	0.0238708	25	A0A0C4DH32, O14786, O15061, P01009, P01033, P02766, P05062, P05154, P05164, P12109, P12814, P12830, P13647, P13796, P24821, P35555, P35609, P39060, P49454, P61224, Q01518, Q14126, Q15063, Q7Z7G0, Q9UBX5
GO:0032787	monocarboxylic acid metabolic process	0.0239755	6	P05062, P07195, P09972, P14618, P43251, Q9Y5C1
GO:0051270	regulation of cellular component movement	0.0241278	7	O14786, P01033, P12814, P39060, Q14126, Q15063, Q9Y5C1
GO:0051017	actin filament bundle assembly	0.0243312	2	P12814, P13796
GO:0021800	cerebral cortex tangential migration	0.0244394	1	O14786
GO:0038166	angiotensin-activated signaling pathway	0.0244394	1	P35609
GO:1900122	positive regulation of receptor binding	0.0244394	1	O14786
GO:2000341	regulation of chemokine (C-X-C motif) ligand 2 production	0.0244394	1	Q15063
GO:1901166	neural crest cell migration involved in autonomic nervous system development	0.0244394	1	O14786
GO:0061572	actin filament bundle organization	0.0248899	2	P12814, P13796
GO:1900407	regulation of cellular response to oxidative stress	0.0250773	2	P10599, Q9UBX5
GO:0097491	sympathetic neuron projection guidance	0.0254046	1	O14786
GO:0019732	antifungal humoral response	0.0254046	1	P49913
GO:0071694	maintenance of protein location in extracellular region	0.0254046	1	P35555
GO:0097101	blood vessel endothelial cell fate specification	0.0254046	1	O14786
GO:0070070	proton-transporting V-type ATPase complex assembly	0.0254046	1	P05062
GO:0070072	vacuolar proton-transporting V-type ATPase complex assembly	0.0254046	1	P05062
GO:1902336	positive regulation of retinal ganglion cell axon guidance	0.0254046	1	O14786
GO:0001886	endothelial cell morphogenesis	0.0254046	1	P39060
GO:0038189	neuropilin signaling pathway	0.0254046	1	O14786
GO:0097490	sympathetic neuron projection extension	0.0254046	1	O14786
GO:0060847	endothelial cell fate specification	0.0254046	1	O14786
GO:0038190	VEGF-activated neuropilin signaling pathway	0.0254046	1	O14786
GO:0032879	regulation of localization	0.0254635	15	O14786, P01033, P0DJI9, P10599, P12814, P13796, P34931, P35609, P39060, P49913, P61224, Q14126, Q15036, Q15063, Q9Y5C1
GO:0070374	positive regulation of ERK1 and ERK2 cascade	0.025675	3	O14786, P61224, Q16627
GO:0002934	desmosome organization	0.0263689	1	Q14126
GO:0030091	protein repair	0.0263689	1	P10599
GO:0009617	response to bacterium	0.0266106	3	A0A0C4DH32, O75594, P49913
GO:0030048	actin filament-based movement	0.0267897	2	P06753, P35609
GO:0032963	collagen metabolic process	0.0267897	2	P12109, P39060
GO:0048050	post-embryonic eye morphogenesis	0.0273323	1	P35555
GO:0001580	detection of chemical stimulus involved in sensory perception of bitter taste	0.0273323	1	P01833
GO:0061550	cranial ganglion development	0.0273323	1	O14786
GO:0000270	peptidoglycan metabolic process	0.0273323	1	O75594
GO:0034374	low-density lipoprotein particle remodeling	0.0273323	1	P05164
GO:0050912	detection of chemical stimulus involved in sensory perception of taste	0.0273323	1	P01833
GO:1902882	regulation of response to oxidative stress	0.027761	2	P10599, Q9UBX5
GO:0048251	elastic fiber assembly	0.0282947	1	Q9UBX5
GO:0061299	retina vasculature morphogenesis in camera-type eye	0.0282947	1	O14786
GO:0009611	response to wounding	0.0283185	3	O14786, P01033, P24821
GO:0071803	positive regulation of podosome assembly	0.0292561	1	P13796
GO:0060179	male mating behavior	0.0292561	1	P28799
GO:2000301	negative regulation of synaptic vesicle exocytosis	0.0292561	1	P61224
GO:0021612	facial nerve structural organization	0.0292561	1	O14786
GO:0042060	wound healing	0.0295446	2	P01033, P24821
GO:0040008	regulation of growth	0.0297855	6	O14786, P05164, P18065, P24592, P49913, Q9UBX5
GO:0006662	glycerol ether metabolic process	0.0302167	1	P10599
GO:0035581	sequestering of extracellular ligand from receptor	0.0302167	1	P35555
GO:0060982	coronary artery morphogenesis	0.0302167	1	O14786
GO:1900116	extracellular negative regulation of signal transduction	0.0302167	1	P35555
GO:1900115	extracellular regulation of signal transduction	0.0302167	1	P35555
GO:0031668	cellular response to extracellular stimulus	0.0307604	3	P05062, P24821, Q15063
GO:0051179	localization	0.0309574	24	A0A075B6I1, A0A075B6S2, A0A0B4J1V1, A0A0C4DH32, O14786, P01009, P01033, P01814, P01833, P02766, P05154, P0DJI9, P10599, P12814, P12830, P28799, P35555, P35609, P49454, Q01518, Q13201, Q15036, Q9UBX5, Q9Y5C1
GO:0071345	cellular response to cytokine stimulus	0.0311017	3	P49913, Q15063, Q16627
GO:0006707	cholesterol catabolic process	0.0311762	1	Q15036
GO:0016127	sterol catabolic process	0.0311762	1	Q15036
GO:2000009	negative regulation of protein localization to cell surface	0.0311762	1	P35609
GO:0060638	mesenchymal-epithelial cell signaling	0.0311762	1	P24821
GO:0006929	substrate-dependent cell migration	0.0311762	1	O14786
GO:0009165	nucleotide biosynthetic process	0.0316793	4	P05062, P07195, P09972, P14618
GO:0032387	negative regulation of intracellular transport	0.0319921	2	P10599, P61224
GO:0032815	negative regulation of natural killer cell activation	0.0321349	1	O75594
GO:0009888	tissue development	0.0322134	5	O14786, P13647, P14618, Q14126, Q15063
GO:0097306	cellular response to alcohol	0.0324076	2	P12830, P24821
GO:1901293	nucleoside phosphate biosynthetic process	0.03276	4	P05062, P07195, P09972, P14618
GO:0055002	striated muscle cell development	0.0328252	2	P12814, P35609
GO:0072593	reactive oxygen species metabolic process	0.0328252	2	P05164, P32119
GO:0097529	myeloid leukocyte migration	0.0328252	2	P0DJI9, Q16627
GO:0036010	protein localization to endosome	0.0330926	1	O14786
GO:1902804	negative regulation of synaptic vesicle transport	0.0330926	1	P61224
GO:0090259	regulation of retinal ganglion cell axon guidance	0.0330926	1	O14786
GO:0021785	branchiomotor neuron axon guidance	0.0330926	1	O14786
GO:0051639	actin filament network formation	0.0330926	1	P12814
GO:0002764	immune response-regulating signaling pathway	0.0335521	5	A0A075B6I1, A0A075B6S2, A0A0B4J1V1, A0A0C4DH32, P01814
GO:0050871	positive regulation of B cell activation	0.0338784	2	A0A0C4DH32, Q10588
GO:0030155	regulation of cell adhesion	0.0340405	6	P0DJI9, P12830, P18065, P24821, Q15063, Q7Z7G0
GO:0007342	fusion of sperm to egg plasma membrane involved in single fertilization	0.0340494	1	P05154
GO:0030836	positive regulation of actin filament depolymerization	0.0340494	1	P35609
GO:0009629	response to gravity	0.0340494	1	P14618
GO:0032494	response to peptidoglycan	0.0340494	1	P49913
GO:0060600	dichotomous subdivision of an epithelial terminal unit	0.0340494	1	O14786
GO:0050907	detection of chemical stimulus involved in sensory perception	0.0340494	1	P01833
GO:0048583	regulation of response to stimulus	0.0340723	21	A0A075B6I1, A0A075B6S2, A0A0B4J1V1, A0A0C4DH32, A1L390, O14786, O75594, P01033, P01814, P02748, P02750, P0DJI9, P10599, P18065, P24592, P34931, P35555, P61224, Q15063, Q16627, Q9UBX5
GO:0090197	positive regulation of chemokine secretion	0.0350053	1	Q15063
GO:0018904	ether metabolic process	0.0350053	1	P10599
GO:0006957	complement activation, alternative pathway	0.0350053	1	P02748
GO:0071840	cellular component organization or biogenesis	0.0353365	25	A0A0C4DH32, O14786, O15061, P01009, P01033, P02766, P05062, P05154, P05164, P12109, P12814, P12830, P13647, P13796, P24821, P35555, P35609, P39060, P49454, P61224, Q01518, Q14126, Q15063, Q7Z7G0, Q9UBX5
GO:0006935	chemotaxis	0.0358438	3	O14786, P0DJI9, Q16627
GO:0071363	cellular response to growth factor stimulus	0.0358438	3	O14786, P35555, Q15063
GO:0044038	cell wall macromolecule biosynthetic process	0.0359602	1	O75594
GO:0061549	sympathetic ganglion development	0.0359602	1	O14786
GO:0071305	cellular response to vitamin D	0.0359602	1	P24821
GO:0016045	detection of bacterium	0.0359602	1	O75594
GO:0098911	regulation of ventricular cardiac muscle cell action potential	0.0359602	1	Q14126
GO:0070589	cellular component macromolecule biosynthetic process	0.0359602	1	O75594
GO:0070555	response to interleukin-1	0.0360243	2	P49913, Q16627
GO:0042330	taxis	0.0360901	3	O14786, P0DJI9, Q16627
GO:0044283	small molecule biosynthetic process	0.0362193	6	P00390, P05062, P05164, P07195, P09972, P14618
GO:0051188	cofactor biosynthetic process	0.0364879	4	P05062, P07195, P09972, P14618
GO:0030029	actin filament-based process	0.0364879	4	P06753, P12814, P35609, Q01518
GO:0050778	positive regulation of immune response	0.0365809	6	A0A075B6I1, A0A075B6S2, A0A0B4J1V1, A0A0C4DH32, P01814, P02748
GO:0048545	response to steroid hormone	0.0368346	3	P05062, P18065, Q14126
GO:1902669	positive regulation of axon guidance	0.0369142	1	O14786
GO:0090196	regulation of chemokine secretion	0.0369142	1	Q15063
GO:0032823	regulation of natural killer cell differentiation	0.0369142	1	O75594
GO:0098543	detection of other organism	0.0369142	1	O75594
GO:0048842	positive regulation of axon extension involved in axon guidance	0.0369142	1	O14786
GO:0014870	response to muscle inactivity	0.0369142	1	P14618
GO:0021604	cranial nerve structural organization	0.0378672	1	O14786
GO:1905517	macrophage migration	0.0378672	1	P0DJI9
GO:0045056	transcytosis	0.0378672	1	P01833
GO:0060977	coronary vasculature morphogenesis	0.0378672	1	O14786
GO:0048246	macrophage chemotaxis	0.0378672	1	P0DJI9
GO:0048588	developmental cell growth	0.0382214	2	O14786, Q15063
GO:0055001	muscle cell development	0.0384438	2	P12814, P35609
GO:0030595	leukocyte chemotaxis	0.0384438	2	P0DJI9, Q16627
GO:0048563	post-embryonic animal organ morphogenesis	0.0388194	1	P35555
GO:0051382	kinetochore assembly	0.0388194	1	P49454
GO:0031175	neuron projection development	0.0389866	3	O14786, P12830, P24821
GO:0019725	cellular homeostasis	0.0396858	6	P00390, P0DJI9, P10599, P32119, P49913, Q16627
GO:0045026	plasma membrane fusion	0.0397706	1	P05154
GO:0032486	Rap protein signal transduction	0.0397706	1	P61224
GO:0031100	animal organ regeneration	0.0400152	2	P13796, P14618
GO:0017015	regulation of transforming growth factor beta receptor signaling pathway	0.0402416	2	P02750, P35555
GO:1903844	regulation of cellular response to transforming growth factor beta stimulus	0.0402416	2	P02750, P35555
GO:0051817	modification of morphology or physiology of other organism involved in symbiotic interaction	0.0402416	2	P02748, P49913
GO:0009605	response to external stimulus	0.040499	9	A0A0C4DH32, O75594, P05062, P05164, P14618, P18065, P24821, P49913, Q15063
GO:1901137	carbohydrate derivative biosynthetic process	0.0405364	5	O75594, P05062, P07195, P09972, P14618
GO:0045899	positive regulation of RNA polymerase II transcriptional preinitiation complex assembly	0.0407208	1	P13984
GO:2000484	positive regulation of interleukin-8 secretion	0.0407208	1	P49913
GO:0002227	innate immune response in mucosa	0.0407208	1	P49913
GO:1903019	negative regulation of glycoprotein metabolic process	0.0407208	1	P01034
GO:0051223	regulation of protein transport	0.0409737	6	P0DJI9, P10599, P13796, P34931, P49913, Q15063
GO:0045765	regulation of angiogenesis	0.0410696	3	P02750, P49913, Q9Y5C1
GO:0050714	positive regulation of protein secretion	0.0412017	3	P0DJI9, P49913, Q15063
GO:0032968	positive regulation of transcription elongation from RNA polymerase II promoter	0.0416702	1	P13984
GO:2000121	regulation of removal of superoxide radicals	0.0416702	1	Q9UBX5
GO:0031032	actomyosin structure organization	0.0420708	2	P12814, P35609
GO:0035988	chondrocyte proliferation	0.0426186	1	P28799
GO:0001936	regulation of endothelial cell proliferation	0.042997	2	O14786, P02750
GO:0043903	regulation of symbiosis, encompassing mutualism through parasitism	0.0433437	3	P05164, P13984, P49913
GO:0070071	proton-transporting two-sector ATPase complex assembly	0.0435661	1	P05062
GO:2000353	positive regulation of endothelial cell apoptotic process	0.0435661	1	P39060
GO:0060602	branch elongation of an epithelium	0.0435661	1	P24821
GO:0085029	extracellular matrix assembly	0.0435661	1	Q9UBX5
GO:0070208	protein heterotrimerization	0.0445127	1	P12109
GO:1902287	semaphorin-plexin signaling pathway involved in axon guidance	0.0445127	1	O14786
GO:0035767	endothelial cell chemotaxis	0.0445127	1	O14786
GO:0044130	negative regulation of growth of symbiont in host	0.0454583	1	P05164
GO:0014854	response to inactivity	0.0454583	1	P14618
GO:0001525	angiogenesis	0.0455407	3	O14786, P39060, Q9Y5C1
GO:0035821	modification of morphology or physiology of other organism	0.045821	2	P02748, P49913
GO:1903828	negative regulation of cellular protein localization	0.045821	2	P10599, P35609
GO:0006091	generation of precursor metabolites and energy	0.0462786	4	P05062, P07195, P09972, P14618
GO:0071801	regulation of podosome assembly	0.046403	1	P13796
GO:0009750	response to fructose	0.046403	1	P05062
GO:1901881	positive regulation of protein depolymerization	0.046403	1	P35609
GO:0044126	regulation of growth of symbiont in host	0.046403	1	P05164
GO:0048522	positive regulation of cellular process	0.0471199	24	A0A0C4DH32, O00151, O14786, P01033, P02750, P05451, P0DJI9, P10599, P12814, P12830, P13796, P13984, P18065, P24821, P28799, P34931, P35609, P39060, P49913, P61224, Q10588, Q15063, Q16627, Q9Y5C1
GO:0001501	skeletal system development	0.0472581	2	P35555, Q15063
GO:0036508	protein alpha-1,2-demannosylation	0.0473468	1	P33908
GO:0036507	protein demannosylation	0.0473468	1	P33908
GO:2001135	regulation of endocytic recycling	0.0473468	1	P35609
GO:0071285	cellular response to lithium ion	0.0473468	1	P12830
GO:0060312	regulation of blood vessel remodeling	0.0473468	1	P01034
GO:0002793	positive regulation of peptide secretion	0.0477924	3	P0DJI9, P49913, Q15063
GO:0090087	regulation of peptide transport	0.0478839	6	P0DJI9, P10599, P13796, P34931, P49913, Q15063
GO:1901017	negative regulation of potassium ion transmembrane transporter activity	0.0482897	1	P35609
GO:0050918	positive chemotaxis	0.0482897	1	O14786
GO:0007165	signal transduction	0.0488018	24	A0A075B6I1, A0A075B6S2, A0A0B4J1V1, A0A0C4DH32, O14786, O75594, P01814, P01833, P02766, P05451, P07988, P10599, P12814, P13796, P13984, P28799, P35609, P61224, Q01518, Q14515, Q15036, Q16627, Q9UBX5, Q9Y5C1
GO:1901342	regulation of vasculature development	0.0490828	3	P02750, P49913, Q9Y5C1
GO:0045955	negative regulation of calcium ion-dependent exocytosis	0.0492317	1	P61224
GO:0051049	regulation of transport	0.0498657	11	O14786, P0DJI9, P10599, P12814, P13796, P34931, P35609, P49913, P61224, Q15036, Q15063

## Sheet: GO enrichment QDLS vs QDYD
GO.ID	GO.Name	P.Value	Nr.Test	IDs
GO:0072376	protein activation cascade	0.000336287	3	A0A075B6I1, A0A075B6S2, P40197
GO:0033382	maintenance of granzyme B location in T cell secretory granule	0.000362193	1	P10124
GO:0033379	maintenance of protease location in T cell secretory granule	0.000362193	1	P10124
GO:0033377	maintenance of protein location in T cell secretory granule	0.000362193	1	P10124
GO:0033373	maintenance of protease location in mast cell secretory granule	0.000362193	1	P10124
GO:0033370	maintenance of protein location in mast cell secretory granule	0.000362193	1	P10124
GO:0070946	neutrophil mediated killing of gram-positive bacterium	0.000362193	1	P08311
GO:0032633	interleukin-4 production	0.0010862	1	Q08881
GO:1901031	regulation of response to reactive oxygen species	0.00110764	2	P10599, Q9UBX5
GO:0070527	platelet aggregation	0.00129306	2	O00299, P35579
GO:0038095	Fc-epsilon receptor signaling pathway	0.0013532	3	A0A075B6I1, A0A075B6S2, Q08881
GO:1904764	chaperone-mediated autophagy translocation complex disassembly	0.00144801	1	P11142
GO:0001865	NK T cell differentiation	0.00144801	1	Q08881
GO:1903919	negative regulation of actin filament severing	0.00144801	1	P35579
GO:1903918	regulation of actin filament severing	0.00144801	1	P35579
GO:0061740	protein targeting to lysosome involved in chaperone-mediated autophagy	0.00144801	1	P11142
GO:0015670	carbon dioxide transport	0.00144801	1	P00918
GO:0051187	cofactor catabolic process	0.00156818	2	P30041, P30043
GO:0034109	homotypic cell-cell adhesion	0.00174549	2	O00299, P35579
GO:0071211	protein targeting to vacuole involved in autophagy	0.0018097	1	P11142
GO:0061741	chaperone-mediated protein transport involved in chaperone-mediated autophagy	0.0025327	1	P11142
GO:0008626	granzyme-mediated apoptotic signaling pathway	0.00289401	1	P10124
GO:0032849	positive regulation of cellular pH reduction	0.00289401	1	P00918
GO:0070944	neutrophil mediated killing of bacterium	0.00289401	1	P08311
GO:1903923	positive regulation of protein processing in phagocytic vesicle	0.0032552	1	P35579
GO:1903921	regulation of protein processing in phagocytic vesicle	0.0032552	1	P35579
GO:0032847	regulation of cellular pH reduction	0.0032552	1	P00918
GO:0070942	neutrophil mediated cytotoxicity	0.0032552	1	P08311
GO:0070943	neutrophil mediated killing of symbiont cell	0.0032552	1	P08311
GO:1904589	regulation of protein import	0.00337557	2	P10599, P11142
GO:0007155	cell adhesion	0.00343621	5	O00299, P35579, P40197, Q9NYQ8, Q9UBX5
GO:0022610	biological adhesion	0.00352359	5	O00299, P35579, P40197, Q9NYQ8, Q9UBX5
GO:0032796	uropod organization	0.00361626	1	P35579
GO:0032609	interferon-gamma production	0.00361626	1	Q08881
GO:1900407	regulation of cellular response to oxidative stress	0.00362899	2	P10599, Q9UBX5
GO:0038093	Fc receptor signaling pathway	0.00365126	3	A0A075B6I1, A0A075B6S2, Q08881
GO:0007165	signal transduction	0.00382611	13	A0A075B6I1, A0A075B6S2, O00299, P00918, P05451, P10124, P10599, P11142, P13984, P35579, P61204, Q08881, Q9UBX5
GO:0030048	actin filament-based movement	0.00389105	2	P06753, P35579
GO:1902882	regulation of response to oxidative stress	0.00404035	2	P10599, Q9UBX5
GO:0006749	glutathione metabolic process	0.0041008	2	O00299, P30041
GO:0006958	complement activation, classical pathway	0.0041008	2	A0A075B6I1, A0A075B6S2
GO:0051852	disruption by host of symbiont cells	0.004338	1	P08311
GO:2001225	regulation of chloride transport	0.004338	1	P00918
GO:0051873	killing by host of symbiont cells	0.004338	1	P08311
GO:0090089	regulation of dipeptide transport	0.00469868	1	P00918
GO:0090088	regulation of oligopeptide transport	0.00469868	1	P00918
GO:2000878	positive regulation of oligopeptide transport	0.00469868	1	P00918
GO:2001148	regulation of dipeptide transmembrane transport	0.00469868	1	P00918
GO:2000880	positive regulation of dipeptide transport	0.00469868	1	P00918
GO:2001150	positive regulation of dipeptide transmembrane transport	0.00469868	1	P00918
GO:0044070	regulation of anion transport	0.0048919	2	O00299, P00918
GO:0010631	epithelial cell migration	0.004958	2	P35579, Q9NYQ8
GO:0045454	cell redox homeostasis	0.00512505	2	P10599, P30041
GO:0008152	metabolic process	0.00513961	18	A0A075B6I1, A0A075B6S2, O00299, P00918, P04745, P04908, P08311, P09972, P10124, P10599, P11142, P13984, P30041, P30043, P35579, P40197, P61204, Q08881
GO:0006956	complement activation	0.00536325	2	A0A075B6I1, A0A075B6S2
GO:0009987	cellular process	0.00542864	24	A0A075B6I1, A0A075B6S2, O00299, O15061, P00918, P04745, P04908, P05451, P06753, P08311, P09972, P10124, P10599, P11142, P13984, P30041, P30043, P35579, P40197, P61204, P68363, Q08881, Q9NYQ8, Q9UBX5
GO:0061738	late endosomal microautophagy	0.00577997	1	P11142
GO:0044245	polysaccharide digestion	0.00577997	1	P04745
GO:0046903	secretion	0.00631365	4	P00918, P10124, P11142, Q9UBX5
GO:1901564	organonitrogen compound metabolic process	0.00636171	13	A0A075B6I1, A0A075B6S2, O00299, P08311, P09972, P10124, P10599, P11142, P30041, P30043, P35579, P40197, Q08881
GO:0000103	sulfate assimilation	0.0065002	1	P10599
GO:0051295	establishment of meiotic spindle localization	0.0065002	1	P35579
GO:0002684	positive regulation of immune system process	0.00685776	5	A0A075B6I1, A0A075B6S2, P00918, P08311, Q08881
GO:0051651	maintenance of location in cell	0.00685849	2	P10124, P10599
GO:0006807	nitrogen compound metabolic process	0.00709789	16	A0A075B6I1, A0A075B6S2, O00299, P00918, P04908, P08311, P09972, P10124, P10599, P11142, P13984, P30041, P30043, P35579, P40197, Q08881
GO:0001768	establishment of T cell polarity	0.00721993	1	P35579
GO:0046826	negative regulation of protein export from nucleus	0.00757961	1	P10599
GO:0072318	clathrin coat disassembly	0.00757961	1	P11142
GO:0001767	establishment of lymphocyte polarity	0.00757961	1	P35579
GO:0030388	fructose 1,6-bisphosphate metabolic process	0.00793917	1	P09972
GO:0051883	killing of cells in other organism involved in symbiotic interaction	0.00793917	1	P08311
GO:0051818	disruption of cells of other organism involved in symbiotic interaction	0.00793917	1	P08311
GO:0072319	vesicle uncoating	0.00829859	1	P11142
GO:0006518	peptide metabolic process	0.00856937	3	O00299, P08311, P30041
GO:0071704	organic substance metabolic process	0.00881241	17	A0A075B6I1, A0A075B6S2, O00299, P04745, P04908, P08311, P09972, P10124, P10599, P11142, P13984, P30041, P30043, P35579, P40197, P61204, Q08881
GO:0006787	porphyrin-containing compound catabolic process	0.00901707	1	P30043
GO:0034144	negative regulation of toll-like receptor 4 signaling pathway	0.00901707	1	Q8TDL5
GO:0038166	angiotensin-activated signaling pathway	0.00901707	1	P00918
GO:0046149	pigment catabolic process	0.00901707	1	P30043
GO:0042167	heme catabolic process	0.00901707	1	P30043
GO:0033015	tetrapyrrole catabolic process	0.00901707	1	P30043
GO:0030091	protein repair	0.00973505	1	P10599
GO:0051186	cofactor metabolic process	0.00974364	4	O00299, P09972, P30041, P30043
GO:0050896	response to stimulus	0.00982709	12	A0A075B6I1, A0A075B6S2, P00918, P04908, P08311, P10599, P11142, P30041, P40197, P68363, Q08881, Q8TDL5
GO:0045185	maintenance of protein location	0.00993185	2	P10124, P10599
GO:0072321	chaperone-mediated protein transport	0.0100939	1	P11142
GO:0038096	Fc-gamma receptor signaling pathway involved in phagocytosis	0.010115	2	A0A075B6I1, A0A075B6S2
GO:0002433	immune response-regulating cell surface receptor signaling pathway involved in phagocytosis	0.010115	2	A0A075B6I1, A0A075B6S2
GO:0002431	Fc receptor mediated stimulatory signaling pathway	0.0102534	2	A0A075B6I1, A0A075B6S2
GO:0050776	regulation of immune response	0.010413	5	A0A075B6I1, A0A075B6S2, P08311, Q08881, Q8TDL5
GO:0038094	Fc-gamma receptor signaling pathway	0.0104392	2	A0A075B6I1, A0A075B6S2
GO:0048251	elastic fiber assembly	0.0104525	1	Q9UBX5
GO:0006662	glycerol ether metabolic process	0.0111695	1	P10599
GO:0070914	UV-damage excision repair	0.0111695	1	P04908
GO:0045780	positive regulation of bone resorption	0.0111695	1	P00918
GO:0046852	positive regulation of bone remodeling	0.0111695	1	P00918
GO:0002429	immune response-activating cell surface receptor signaling pathway	0.0114578	3	A0A075B6I1, A0A075B6S2, Q08881
GO:0050778	positive regulation of immune response	0.0117151	4	A0A075B6I1, A0A075B6S2, P08311, Q08881
GO:0032230	positive regulation of synaptic transmission, GABAergic	0.011886	1	P00918
GO:0002682	regulation of immune system process	0.0119546	6	A0A075B6I1, A0A075B6S2, P00918, P08311, Q08881, Q8TDL5
GO:0061635	regulation of protein complex stability	0.012244	1	P11142
GO:0018904	ether metabolic process	0.0129598	1	P10599
GO:0098609	cell-cell adhesion	0.0134622	3	O00299, P35579, Q9NYQ8
GO:0000212	meiotic spindle organization	0.013675	1	P35579
GO:0019755	one-carbon compound transport	0.013675	1	P00918
GO:0090087	regulation of peptide transport	0.0146562	4	P00918, P10124, P10599, P11142
GO:0045899	positive regulation of RNA polymerase II transcriptional preinitiation complex assembly	0.015104	1	P13984
GO:0002227	innate immune response in mucosa	0.015104	1	Q8TDL5
GO:0032968	positive regulation of transcription elongation from RNA polymerase II promoter	0.0154609	1	P13984
GO:2000121	regulation of removal of superoxide radicals	0.0154609	1	Q9UBX5
GO:0015669	gas transport	0.0154609	1	P00918
GO:0030502	negative regulation of bone mineralization	0.0158177	1	P10124
GO:0002768	immune response-regulating cell surface receptor signaling pathway	0.0159687	3	A0A075B6I1, A0A075B6S2, Q08881
GO:0044364	disruption of cells of other organism	0.0161744	1	P08311
GO:0031640	killing of cells of other organism	0.0161744	1	P08311
GO:0085029	extracellular matrix assembly	0.0161744	1	Q9UBX5
GO:0022411	cellular component disassembly	0.0165171	3	P04908, P08311, P11142
GO:0001667	ameboidal-type cell migration	0.0168641	2	P35579, Q9NYQ8
GO:0044130	negative regulation of growth of symbiont in host	0.0168874	1	P08311
GO:0044126	regulation of growth of symbiont in host	0.0172437	1	P08311
GO:0070168	negative regulation of biomineral tissue development	0.0172437	1	P10124
GO:0030278	regulation of ossification	0.0174449	2	O00299, P10124
GO:0044146	negative regulation of growth of symbiont involved in interaction with host	0.0175999	1	P08311
GO:0002003	angiotensin maturation	0.0179559	1	P08311
GO:0044144	modulation of growth of symbiont involved in interaction with host	0.0179559	1	P08311
GO:0002385	mucosal immune response	0.0186677	1	Q8TDL5
GO:0051224	negative regulation of protein transport	0.0193603	2	P10124, P10599
GO:0051235	maintenance of location	0.0195443	2	P10124, P10599
GO:0006790	sulfur compound metabolic process	0.0196111	3	O00299, P10599, P30041
GO:0002446	neutrophil mediated immunity	0.0197344	1	P08311
GO:1904950	negative regulation of establishment of protein localization	0.0198525	2	P10124, P10599
GO:0042744	hydrogen peroxide catabolic process	0.0204449	1	P30041
GO:0002757	immune response-activating signal transduction	0.0205223	3	A0A075B6I1, A0A075B6S2, Q08881
GO:0006955	immune response	0.0206763	4	A0A075B6I1, A0A075B6S2, Q08881, Q8TDL5
GO:0016052	carbohydrate catabolic process	0.0207265	2	P04745, P09972
GO:0006959	humoral immune response	0.0207895	2	A0A075B6I1, A0A075B6S2
GO:0007597	blood coagulation, intrinsic pathway	0.0208	1	P40197
GO:0044262	cellular carbohydrate metabolic process	0.0210425	2	P04745, P09972
GO:0048026	positive regulation of mRNA splicing, via spliceosome	0.0215097	1	P11142
GO:0000398	mRNA splicing, via spliceosome	0.0223268	2	P11142, P13984
GO:0000377	RNA splicing, via transesterification reactions with bulged adenosine as nucleophile	0.0223268	2	P11142, P13984
GO:0010954	positive regulation of protein processing	0.0225735	1	P35579
GO:0034394	protein localization to cell surface	0.0229278	1	Q9UBX5
GO:0002251	organ or tissue specific immune response	0.0229278	1	Q8TDL5
GO:0000375	RNA splicing, via transesterification reactions	0.0232448	2	P11142, P13984
GO:0006337	nucleosome disassembly	0.023282	1	P04908
GO:0032986	protein-DNA complex disassembly	0.023282	1	P04908
GO:0045898	regulation of RNA polymerase II transcriptional preinitiation complex assembly	0.0236361	1	P13984
GO:0042026	protein refolding	0.02399	1	P11142
GO:1903319	positive regulation of protein maturation	0.02399	1	P35579
GO:0002252	immune effector process	0.0243276	3	A0A075B6I1, A0A075B6S2, P08311
GO:0045672	positive regulation of osteoclast differentiation	0.0243439	1	P00918
GO:0051085	chaperone cofactor-dependent protein refolding	0.0250512	1	P11142
GO:0046034	ATP metabolic process	0.0250588	2	P09972, P11142
GO:0002376	immune system process	0.0251477	6	A0A075B6I1, A0A075B6S2, P08311, P35579, Q08881, Q8TDL5
GO:0002444	myeloid leukocyte mediated immunity	0.0254046	1	P08311
GO:0032984	protein-containing complex disassembly	0.0255384	2	P04908, P11142
GO:0071353	cellular response to interleukin-4	0.025758	1	P68363
GO:0007202	activation of phospholipase C activity	0.0264643	1	Q08881
GO:0060261	positive regulation of transcription initiation from RNA polymerase II promoter	0.0268172	1	P13984
GO:0034143	regulation of toll-like receptor 4 signaling pathway	0.0268172	1	Q8TDL5
GO:0002764	immune response-regulating signaling pathway	0.0269753	3	A0A075B6I1, A0A075B6S2, Q08881
GO:0006622	protein targeting to lysosome	0.0271701	1	P11142
GO:0050832	defense response to fungus	0.0271701	1	P08311
GO:0002253	activation of immune response	0.0272831	3	A0A075B6I1, A0A075B6S2, Q08881
GO:0050685	positive regulation of mRNA processing	0.0275228	1	P11142
GO:0006898	receptor-mediated endocytosis	0.0278497	2	A0A075B6I1, A0A075B6S2
GO:0071498	cellular response to fluid shear stress	0.0278754	1	P00918
GO:0034105	positive regulation of tissue remodeling	0.0278754	1	P00918
GO:0000302	response to reactive oxygen species	0.0282071	2	P10599, P30041
GO:0046823	negative regulation of nucleocytoplasmic transport	0.0282279	1	P10599
GO:0090322	regulation of superoxide metabolic process	0.0282279	1	Q9UBX5
GO:0006020	inositol metabolic process	0.0285803	1	P09972
GO:1901032	negative regulation of response to reactive oxygen species	0.0292846	1	P10599
GO:1903206	negative regulation of hydrogen peroxide-induced cell death	0.0292846	1	P10599
GO:2001039	negative regulation of cellular response to drug	0.0292846	1	P10599
GO:0007520	myoblast fusion	0.0296366	1	P35579
GO:0016485	protein processing	0.0296552	2	P08311, P10124
GO:0034122	negative regulation of toll-like receptor signaling pathway	0.0303402	1	Q8TDL5
GO:0051988	regulation of attachment of spindle microtubules to kinetochore	0.0306918	1	P09972
GO:0030220	platelet formation	0.0306918	1	P35579
GO:0051261	protein depolymerization	0.0313947	1	P11142
GO:0009205	purine ribonucleoside triphosphate metabolic process	0.0320331	2	P09972, P11142
GO:1903131	mononuclear cell differentiation	0.0320971	1	P35579
GO:0030224	monocyte differentiation	0.0320971	1	P35579
GO:0140253	cell-cell fusion	0.0324481	1	P35579
GO:1903959	regulation of anion transmembrane transport	0.0324481	1	O00299
GO:0000768	syncytium formation by plasma membrane fusion	0.0324481	1	P35579
GO:0043903	regulation of symbiosis, encompassing mutualism through parasitism	0.0327914	2	P08311, P13984
GO:0009144	purine nucleoside triphosphate metabolic process	0.0328676	2	P09972, P11142
GO:0009199	ribonucleoside triphosphate metabolic process	0.0328676	2	P09972, P11142
GO:0046632	alpha-beta T cell differentiation	0.0331497	1	Q08881
GO:0002521	leukocyte differentiation	0.0333264	2	P35579, Q08881
GO:0009167	purine ribonucleoside monophosphate metabolic process	0.0334031	2	P09972, P11142
GO:0009126	purine nucleoside monophosphate metabolic process	0.0334799	2	P09972, P11142
GO:0015976	carbon utilization	0.0335004	1	P09972
GO:1903205	regulation of hydrogen peroxide-induced cell death	0.0338509	1	P10599
GO:0042743	hydrogen peroxide metabolic process	0.0338509	1	P30041
GO:0032148	activation of protein kinase B activity	0.0342013	1	P10599
GO:0034243	regulation of transcription elongation from RNA polymerase II promoter	0.0342013	1	P13984
GO:0033120	positive regulation of RNA splicing	0.0345516	1	P11142
GO:0042168	heme metabolic process	0.0345516	1	P30043
GO:0032228	regulation of synaptic transmission, GABAergic	0.0349017	1	P00918
GO:0015949	nucleobase-containing small molecule interconversion	0.0352517	1	P10599
GO:0033158	regulation of protein import into nucleus, translocation	0.0356016	1	P10599
GO:0006509	membrane protein ectodomain proteolysis	0.0359514	1	P35579
GO:0051457	maintenance of protein location in nucleus	0.0359514	1	P10599
GO:0045124	regulation of bone resorption	0.0359514	1	P00918
GO:0006949	syncytium formation	0.0363011	1	P35579
GO:0043534	blood vessel endothelial cell migration	0.0363011	1	P35579
GO:0061462	protein localization to lysosome	0.0366506	1	P11142
GO:0006457	protein folding	0.0367678	2	P10599, P11142
GO:0009161	ribonucleoside monophosphate metabolic process	0.0369274	2	P09972, P11142
GO:0070670	response to interleukin-4	0.0370001	1	P68363
GO:0051084	'de novo' posttranslational protein folding	0.0370001	1	P11142
GO:2000144	positive regulation of DNA-templated transcription, initiation	0.0373493	1	P13984
GO:0032786	positive regulation of DNA-templated transcription, elongation	0.0376985	1	P13984
GO:2001038	regulation of cellular response to drug	0.0383965	1	P10599
GO:0060260	regulation of transcription initiation from RNA polymerase II promoter	0.0387453	1	P13984
GO:0009123	nucleoside monophosphate metabolic process	0.0387823	2	P09972, P11142
GO:0009620	response to fungus	0.039094	1	P08311
GO:0009141	nucleoside triphosphate metabolic process	0.0394358	2	P09972, P11142
GO:0006370	7-methylguanosine mRNA capping	0.0394426	1	P13984
GO:0046631	alpha-beta T cell activation	0.039791	1	Q08881
GO:0036260	RNA capping	0.0401393	1	P13984
GO:0010863	positive regulation of phospholipase C activity	0.0401393	1	Q08881
GO:0009452	7-methylguanosine RNA capping	0.0401393	1	P13984
GO:0006575	cellular modified amino acid metabolic process	0.0401761	2	O00299, P30041
GO:0006911	phagocytosis, engulfment	0.0404875	1	P35579
GO:0019637	organophosphate metabolic process	0.0407899	4	P09972, P11142, P30041, P61204
GO:0016486	peptide hormone processing	0.0415314	1	P08311
GO:0044238	primary metabolic process	0.0417841	15	A0A075B6I1, A0A075B6S2, P04745, P04908, P08311, P09972, P10124, P10599, P11142, P13984, P30041, P35579, P40197, P61204, Q08881
GO:2001024	negative regulation of response to drug	0.0422267	1	P10599
GO:0006796	phosphate-containing compound metabolic process	0.0434531	6	P08311, P09972, P11142, P30041, P61204, Q08881
GO:0015994	chlorophyll metabolic process	0.0439629	1	P30043
GO:0006950	response to stress	0.0442062	8	P00918, P04908, P08311, P10599, P11142, P30041, Q08881, Q8TDL5
GO:1900274	regulation of phospholipase C activity	0.0443098	1	Q08881
GO:0046850	regulation of bone remodeling	0.0443098	1	P00918
GO:0017001	antibiotic catabolic process	0.0446565	1	P30041
GO:0006793	phosphorus metabolic process	0.0459243	6	P08311, P09972, P11142, P30041, P61204, Q08881
GO:0034405	response to fluid shear stress	0.0460423	1	P00918
GO:0005982	starch metabolic process	0.0474261	1	P04745
GO:0043388	positive regulation of DNA binding	0.0474261	1	P10599
GO:0005985	sucrose metabolic process	0.0474261	1	P04745
GO:0051604	protein maturation	0.0479544	2	P08311, P10124
GO:0006623	protein targeting to vacuole	0.0481173	1	P11142
GO:0061621	canonical glycolysis	0.0481173	1	P09972
GO:0006735	NADH regeneration	0.0481173	1	P09972
GO:0061718	glucose catabolic process to pyruvate	0.0481173	1	P09972
GO:0050434	positive regulation of viral transcription	0.0488081	1	P13984
GO:0009268	response to pH	0.0488081	1	P00918
GO:0061620	glycolytic process through glucose-6-phosphate	0.0494983	1	P09972
GO:0099024	plasma membrane invagination	0.0494983	1	P35579
GO:0061615	glycolytic process through fructose-6-phosphate	0.0494983	1	P09972
GO:0030049	muscle filament sliding	0.0498432	1	P06753
GO:0033275	actin-myosin filament sliding	0.0498432	1	P06753

## Sheet: KEGG enrichment QDLS vs H
Pathway.Description	Pathway.ID	Input.number	P.Value	Matching.ID	Colored.Hyperlink
African trypanosomiasis	hsa05143	5	2.7197e-06	A0A0B4J1V1|P68871|P01814|P69905|Q00722	http://www.genome.jp/kegg-bin/show_pathway?hsa05143/hsa:102723407%09,red/hsa:3043%09,blue/hsa:3039%09,blue/hsa:5330%09,blue/
Amoebiasis	hsa05146	6	2.08834e-05	P01814|Q00722|A0A0B4J1V1|P02751|P08311|P02748	http://www.genome.jp/kegg-bin/show_pathway?hsa05146/hsa:102723407%09,red/hsa:1511%09,red/hsa:5330%09,blue/hsa:2335%09,blue/hsa:735%09,red/
Systemic lupus erythematosus	hsa05322	5	0.000260863	A0A0B4J1V1|P02748|P01814|P62805|P08311	http://www.genome.jp/kegg-bin/show_pathway?hsa05322/hsa:102723407%09,red/hsa:554313%09,red/hsa:1511%09,red/hsa:735%09,red/
Complement and coagulation cascades	hsa04610	4	0.000694809	P04275|P02748|P01009|P05154	http://www.genome.jp/kegg-bin/show_pathway?hsa04610/hsa:7450%09,red/hsa:5104%09,blue/hsa:5265%09,red/hsa:735%09,red/
Salivary secretion	hsa04970	4	0.00134239	P01034|P49913|Q00722|Q10588	http://www.genome.jp/kegg-bin/show_pathway?hsa04970/hsa:683%09,red/hsa:820%09,red/hsa:5330%09,blue/hsa:1471%09,red/
Pancreatic secretion	hsa04972	4	0.00186313	P00918|Q10588|P61224|Q00722	http://www.genome.jp/kegg-bin/show_pathway?hsa04972/hsa:760%09,blue/hsa:683%09,red/hsa:5908%09,red/hsa:5330%09,blue/
Nitrogen metabolism	hsa00910	2	0.00215643	P00918|P00915	http://www.genome.jp/kegg-bin/show_pathway?hsa00910/hsa:760%09,blue/hsa:759%09,blue/
ECM-receptor interaction	hsa04512	3	0.00673473	P04275|P02751|P12109	http://www.genome.jp/kegg-bin/show_pathway?hsa04512/hsa:1291%09,red/hsa:2335%09,blue/hsa:7450%09,red/
Glycolysis / Gluconeogenesis	hsa00010	3	0.00786391	P06733|P05062|P14618	http://www.genome.jp/kegg-bin/show_pathway?hsa00010/hsa:2023%09,red/hsa:229%09,red/hsa:5315%09,red/
Phagosome	hsa04145	5	0.00933406	A0A0B4J1V1|P30479|P01814|P68363|P05164	http://www.genome.jp/kegg-bin/show_pathway?hsa04145/hsa:102723407%09,red/hsa:3106%09,red/hsa:10376%09,red/hsa:4353%09,red/
Biosynthesis of amino acids	hsa01230	3	0.0106881	P06733|P05062|P14618	http://www.genome.jp/kegg-bin/show_pathway?hsa01230/hsa:2023%09,red/hsa:229%09,red/hsa:5315%09,red/
Biotin metabolism	hsa00780	1	0.0156085	P43251	http://www.genome.jp/kegg-bin/show_pathway?hsa00780/hsa:686%09,blue/
Natural killer cell mediated cytotoxicity	hsa04650	4	0.0197161	A0A0B4J1V1|P30479|P01814|P13598	http://www.genome.jp/kegg-bin/show_pathway?hsa04650/hsa:102723407%09,red/hsa:3106%09,red/hsa:3384%09,red/
Allograft rejection	hsa05330	3	0.0204558	A0A0B4J1V1|P30479|P01814	http://www.genome.jp/kegg-bin/show_pathway?hsa05330/hsa:102723407%09,red/hsa:3106%09,red/
Malaria	hsa05144	2	0.0211436	P68871|P69905	http://www.genome.jp/kegg-bin/show_pathway?hsa05144/hsa:3043%09,blue/hsa:3039%09,blue/
Primary immunodeficiency	hsa05340	2	0.0249859	A0A0B4J1V1|P01814	http://www.genome.jp/kegg-bin/show_pathway?hsa05340/hsa:102723407%09,red/
Autoimmune thyroid disease	hsa05320	3	0.0261397	A0A0B4J1V1|P30479|P01814	http://www.genome.jp/kegg-bin/show_pathway?hsa05320/hsa:102723407%09,red/hsa:3106%09,red/
PI3K-Akt signaling pathway	hsa04151	5	0.027519	A0A0B4J1V1|P01814|P04275|P02751|P12109	http://www.genome.jp/kegg-bin/show_pathway?hsa04151/hsa:102723407%09,red/hsa:1291%09,red/hsa:2335%09,blue/hsa:7450%09,red/
Focal adhesion	hsa04510	4	0.0289718	P61224|P04275|P02751|P12109	http://www.genome.jp/kegg-bin/show_pathway?hsa04510/hsa:5908%09,red/hsa:1291%09,red/hsa:2335%09,blue/hsa:7450%09,red/
Carbon metabolism	hsa01200	3	0.0315091	P06733|P05062|P14618	http://www.genome.jp/kegg-bin/show_pathway?hsa01200/hsa:2023%09,red/hsa:229%09,red/hsa:5315%09,red/
Platelet activation	hsa04611	3	0.0316616	P61224|P04275|Q00722	http://www.genome.jp/kegg-bin/show_pathway?hsa04611/hsa:5908%09,red/hsa:5330%09,blue/hsa:7450%09,red/
Measles	hsa05162	3	0.0360913	A0A0B4J1V1|P01814|P34931	http://www.genome.jp/kegg-bin/show_pathway?hsa05162/hsa:102723407%09,red/hsa:3305%09,red/
Asthma	hsa05310	2	0.0410144	A0A0B4J1V1|P01814	http://www.genome.jp/kegg-bin/show_pathway?hsa05310/hsa:102723407%09,red/
Phospholipase D signaling pathway	hsa04072	3	0.0411729	A0A0B4J1V1|P01814|Q00722	http://www.genome.jp/kegg-bin/show_pathway?hsa04072/hsa:102723407%09,red/hsa:5330%09,blue/
Pathogenic Escherichia coli infection	hsa05130	2	0.0419262	P12830|P68363	http://www.genome.jp/kegg-bin/show_pathway?hsa05130/hsa:999%09,red/hsa:10376%09,red/
Viral myocarditis	hsa05416	3	0.0442047	A0A0B4J1V1|P30479|P01814	http://www.genome.jp/kegg-bin/show_pathway?hsa05416/hsa:102723407%09,red/hsa:3106%09,red/

## Sheet: KEGG enrichment QDYD vs H
Pathway.Description	Pathway.ID	Input.number	P.Value	Matching.ID	Colored.Hyperlink
Amoebiasis	hsa05146	6	5.30745e-06	P01814|A0A0B4J1V1|P01824|P12814|P02748|P35609	http://www.genome.jp/kegg-bin/show_pathway?hsa05146/hsa:102723407%09,red/hsa:88%09,blue/hsa:87%09,blue/hsa:735%09,red/
Systemic lupus erythematosus	hsa05322	6	5.82837e-06	P01814|A0A0B4J1V1|P01824|P12814|P02748|P35609	http://www.genome.jp/kegg-bin/show_pathway?hsa05322/hsa:102723407%09,red/hsa:88%09,blue/hsa:87%09,blue/hsa:735%09,red/
Glycolysis / Gluconeogenesis	hsa00010	4	0.000307913	P07195|P05062|P14618|P09972	http://www.genome.jp/kegg-bin/show_pathway?hsa00010/hsa:229%09,red/hsa:5315%09,red/hsa:230%09,red/hsa:3945%09,red/
Intestinal immune network for IgA production	hsa04672	4	0.000307913	A0A0B4J1V1|P01814|P01833|P01824	http://www.genome.jp/kegg-bin/show_pathway?hsa04672/hsa:102723407%09,red/hsa:5284%09,red/
Salivary secretion	hsa04970	4	0.00055251	P01034|P49913|P04745|Q10588	http://www.genome.jp/kegg-bin/show_pathway?hsa04970/hsa:276%09,red/hsa:683%09,red/hsa:820%09,red/hsa:1471%09,red/
African trypanosomiasis	hsa05143	3	0.000654405	A0A0B4J1V1|P01814|P01824	http://www.genome.jp/kegg-bin/show_pathway?hsa05143/hsa:102723407%09,red/
Primary immunodeficiency	hsa05340	3	0.000990604	A0A0B4J1V1|P01814|P01824	http://www.genome.jp/kegg-bin/show_pathway?hsa05340/hsa:102723407%09,red/
Dilated cardiomyopathy	hsa05414	4	0.00130097	A0A0B4J1V1|P01814|P06753|P01824	http://www.genome.jp/kegg-bin/show_pathway?hsa05414/hsa:102723407%09,red/hsa:7170%09,red/
Asthma	hsa05310	3	0.00214279	A0A0B4J1V1|P01814|P01824	http://www.genome.jp/kegg-bin/show_pathway?hsa05310/hsa:102723407%09,red/
Focal adhesion	hsa04510	5	0.00224598	P12109|P12814|P61224|P35609|P24821	http://www.genome.jp/kegg-bin/show_pathway?hsa04510/hsa:1291%09,red/hsa:5908%09,red/hsa:88%09,blue/hsa:3371%09,red/hsa:87%09,blue/
Measles	hsa05162	4	0.00262097	A0A0B4J1V1|P01814|P01824|P34931	http://www.genome.jp/kegg-bin/show_pathway?hsa05162/hsa:102723407%09,red/hsa:3305%09,red/
Complement and coagulation cascades	hsa04610	3	0.00382209	P02748|P01009|P05154	http://www.genome.jp/kegg-bin/show_pathway?hsa04610/hsa:5104%09,blue/hsa:5265%09,red/hsa:735%09,red/
Fc epsilon RI signaling pathway	hsa04664	3	0.0051022	A0A0B4J1V1|P01814|P01824	http://www.genome.jp/kegg-bin/show_pathway?hsa04664/hsa:102723407%09,red/
Biosynthesis of amino acids	hsa01230	3	0.00557955	P05062|P14618|P09972	http://www.genome.jp/kegg-bin/show_pathway?hsa01230/hsa:229%09,red/hsa:5315%09,red/hsa:230%09,red/
B cell receptor signaling pathway	hsa04662	3	0.00566912	A0A0B4J1V1|P01814|P01824	http://www.genome.jp/kegg-bin/show_pathway?hsa04662/hsa:102723407%09,red/
Hematopoietic cell lineage	hsa04640	3	0.00632035	A0A0B4J1V1|P01814|P01824	http://www.genome.jp/kegg-bin/show_pathway?hsa04640/hsa:102723407%09,red/
NF-kappa B signaling pathway	hsa04064	3	0.0065633	A0A0B4J1V1|P01814|P01824	http://www.genome.jp/kegg-bin/show_pathway?hsa04064/hsa:102723407%09,red/
Staphylococcus aureus infection	hsa05150	3	0.00791612	A0A0B4J1V1|P01814|P01824	http://www.genome.jp/kegg-bin/show_pathway?hsa05150/hsa:102723407%09,red/
Arrhythmogenic right ventricular cardiomyopathy (ARVC)	hsa05412	3	0.00797118	P12814|P35609|Q14126	http://www.genome.jp/kegg-bin/show_pathway?hsa05412/hsa:1829%09,red/hsa:88%09,blue/hsa:87%09,blue/
Thyroid cancer	hsa05216	2	0.0087209	P12830|P06753	http://www.genome.jp/kegg-bin/show_pathway?hsa05216/hsa:999%09,red/hsa:7170%09,red/
Pentose phosphate pathway	hsa00030	2	0.00922283	P05062|P09972	http://www.genome.jp/kegg-bin/show_pathway?hsa00030/hsa:229%09,red/hsa:230%09,red/
Adherens junction	hsa04520	3	0.00942188	P12830|P12814|P35609	http://www.genome.jp/kegg-bin/show_pathway?hsa04520/hsa:999%09,red/hsa:88%09,blue/hsa:87%09,blue/
Transcriptional misregulation in cancer	hsa05202	4	0.00954765	A0A0B4J1V1|P01814|P01824|P05164	http://www.genome.jp/kegg-bin/show_pathway?hsa05202/hsa:102723407%09,red/hsa:4353%09,red/
Fc gamma R-mediated phagocytosis	hsa04666	3	0.00966734	A0A0B4J1V1|P01814|P01824	http://www.genome.jp/kegg-bin/show_pathway?hsa04666/hsa:102723407%09,red/
PI3K-Akt signaling pathway	hsa04151	5	0.0108775	A0A0B4J1V1|P01814|P01824|P12109|P24821	http://www.genome.jp/kegg-bin/show_pathway?hsa04151/hsa:102723407%09,red/hsa:1291%09,red/hsa:3371%09,red/
Allograft rejection	hsa05330	3	0.0108842	A0A0B4J1V1|P01814|P01824	http://www.genome.jp/kegg-bin/show_pathway?hsa05330/hsa:102723407%09,red/
Leishmaniasis	hsa05140	3	0.0112184	A0A0B4J1V1|P01814|P01824	http://www.genome.jp/kegg-bin/show_pathway?hsa05140/hsa:102723407%09,red/
Rheumatoid arthritis	hsa05323	3	0.0117656	A0A0B4J1V1|P01814|P01824	http://www.genome.jp/kegg-bin/show_pathway?hsa05323/hsa:102723407%09,red/
Biotin metabolism	hsa00780	1	0.0123355	P43251	http://www.genome.jp/kegg-bin/show_pathway?hsa00780/hsa:686%09,blue/
Fructose and mannose metabolism	hsa00051	2	0.0136839	P05062|P09972	http://www.genome.jp/kegg-bin/show_pathway?hsa00051/hsa:229%09,red/hsa:230%09,red/
Autoimmune thyroid disease	hsa05320	3	0.0140295	A0A0B4J1V1|P01814|P01824	http://www.genome.jp/kegg-bin/show_pathway?hsa05320/hsa:102723407%09,red/
Tuberculosis	hsa05152	4	0.0154797	A0A0B4J1V1|P01814|P01824|P49913	http://www.genome.jp/kegg-bin/show_pathway?hsa05152/hsa:102723407%09,red/hsa:820%09,red/
Leukocyte transendothelial migration	hsa04670	3	0.0158584	P12814|P61224|P35609	http://www.genome.jp/kegg-bin/show_pathway?hsa04670/hsa:5908%09,red/hsa:88%09,blue/hsa:87%09,blue/
Carbon metabolism	hsa01200	3	0.0170343	P05062|P14618|P09972	http://www.genome.jp/kegg-bin/show_pathway?hsa01200/hsa:229%09,red/hsa:5315%09,red/hsa:230%09,red/
Phagosome	hsa04145	4	0.0185307	A0A0B4J1V1|P01814|P01824|P05164	http://www.genome.jp/kegg-bin/show_pathway?hsa04145/hsa:102723407%09,red/hsa:4353%09,red/
Pyruvate metabolism	hsa00620	2	0.0190731	P07195|P14618	http://www.genome.jp/kegg-bin/show_pathway?hsa00620/hsa:5315%09,red/hsa:3945%09,red/
Phospholipase D signaling pathway	hsa04072	3	0.0225159	A0A0B4J1V1|P01814|P01824	http://www.genome.jp/kegg-bin/show_pathway?hsa04072/hsa:102723407%09,red/
Viral myocarditis	hsa05416	3	0.0242535	A0A0B4J1V1|P01814|P01824	http://www.genome.jp/kegg-bin/show_pathway?hsa05416/hsa:102723407%09,red/
Calcium signaling pathway	hsa04020	3	0.0357762	A0A0B4J1V1|P01814|P01824	http://www.genome.jp/kegg-bin/show_pathway?hsa04020/hsa:102723407%09,red/
ECM-receptor interaction	hsa04512	2	0.0364774	P12109|P24821	http://www.genome.jp/kegg-bin/show_pathway?hsa04512/hsa:1291%09,red/hsa:3371%09,red/
Epstein-Barr virus infection	hsa05169	4	0.039302	A0A0B4J1V1|P01814|P01824|P34931	http://www.genome.jp/kegg-bin/show_pathway?hsa05169/hsa:102723407%09,red/hsa:3305%09,red/
Protein digestion and absorption	hsa04974	2	0.0452872	P39060|P12109	http://www.genome.jp/kegg-bin/show_pathway?hsa04974/hsa:1291%09,red/hsa:80781%09,red/
Natural killer cell mediated cytotoxicity	hsa04650	3	0.0474009	A0A0B4J1V1|P01814|P01824	http://www.genome.jp/kegg-bin/show_pathway?hsa04650/hsa:102723407%09,red/

## Sheet: KEGG enrichment QDLS vs QDYD
Pathway.Description	Pathway.ID	Input.number	P.Value	Matching.ID	Colored.Hyperlink
Riboflavin metabolism	hsa00740	1	0.00415921	P30043	http://www.genome.jp/kegg-bin/show_pathway?hsa00740/hsa:645%09,blue/
Systemic lupus erythematosus	hsa05322	2	0.0112682	P04908|P08311	http://www.genome.jp/kegg-bin/show_pathway?hsa05322/hsa:8335%09,blue/hsa:1511%09,red/
Nitrogen metabolism	hsa00910	1	0.0191438	P00918	http://www.genome.jp/kegg-bin/show_pathway?hsa00910/hsa:760%09,blue/
Proximal tubule bicarbonate reclamation	hsa04964	1	0.0331782	P00918	http://www.genome.jp/kegg-bin/show_pathway?hsa04964/hsa:760%09,blue/
Renin-angiotensin system	hsa04614	1	0.0372047	P08311	http://www.genome.jp/kegg-bin/show_pathway?hsa04614/hsa:1511%09,red/
Collecting duct acid secretion	hsa04966	1	0.0375699	P00918	http://www.genome.jp/kegg-bin/show_pathway?hsa04966/hsa:760%09,blue/
Thyroid cancer	hsa05216	1	0.0495483	P06753	http://www.genome.jp/kegg-bin/show_pathway?hsa05216/hsa:7170%09,blue/
